# Supplementary material for: 4,4′-Bipyridine–3-(thio­phen-3-yl)acrylic acid (1/2)
Source: Acta Crystallogr Sect E Struct Rep Online. 2011 Sep 14;67(Pt 10):o2595. doi: 10.1107/S1600536811035823 (PMC3201325; doi:10.1107/S1600536811035823)
Supplement: Supplementary file 1 [file e-67-o2595-sup1.cif]

##############################################################################
#                                                                            #
# This CIF contains the data in a paper accepted for publication in          #
# Acta Crystallographica Section E. It conforms to the requirements of       #
# Notes for Authors for Acta Crystallographica Section E, and has been       #
# peer reviewed under the auspices of the IUCr Commission on Journals.       #
#                                                                            #
# Full details of the Crystallographic Information File format               #
# are given in the paper "The Crystallographic Information File (CIF):       #
# a New Standard Archive File for Crystallography" by S. R. Hall, F. H.      #
# Allen and I. D. Brown [Acta Cryst. (1991), A47, 655-685].                  #
#                                                                            #
# The current version of the core CIF dictionary is obtainable from          #
# ftp://ftp.iucr.org/pub/cif_core.dic.                                       #
#                                                                            #
# Software is freely available for graphical display of the structure(s)     #
# in this CIF. For information consult the CIF software page                 #
# http://www.iucr.org/resources/cif/software.                                #
#                                                                            #
# This file may be used for bona fide research purposes within the           #
# scientific community so long as proper attribution is given to the journal # 
# article from which it was obtained.                                        #
#                                                                            #
##############################################################################
data_I
_audit_creation_method     SHELXL-97
_chemical_name_systematic
;
4,4'-bipyridine--3-(thiophen-3-yl)acrylic acid (1/2)
;
_chemical_name_common
;
;
_chemical_formula_moiety     'C10 H8 N2, 2(C7 H6 O2 S)'
_chemical_formula_sum     'C24 H20 N2 O4 S2'
_chemical_formula_iupac     'C10 H8 N2, 2C7 H6 O2 S'
_chemical_formula_weight     464.54
_chemical_melting_point     ?
_symmetry_cell_setting     triclinic
_symmetry_space_group_name_H-M     'P -1'
_symmetry_space_group_name_hall     '-P 1'
loop_
    _symmetry_equiv_pos_as_xyz
    'x, y, z'
    '-x, -y, -z'
_cell_length_a     7.3454(5)
_cell_length_b     10.7319(8)
_cell_length_c     15.0196(11)
_cell_angle_alpha     102.518(6)
_cell_angle_beta     103.648(6)
_cell_angle_gamma     94.892(6)
_cell_volume     1111.54(14)
_cell_formula_units_Z     2
_cell_measurement_reflns_used     3251
_cell_measurement_theta_min     3.1201
_cell_measurement_theta_max     72.8769
_cell_measurement_temperature     293(2)
_exptl_crystal_description     plate
_exptl_crystal_colour     white
_exptl_crystal_size_max     0.37
_exptl_crystal_size_mid     0.15
_exptl_crystal_size_min     0.10
_exptl_crystal_density_diffrn     1.388
_exptl_crystal_density_meas     ?
_exptl_crystal_density_method     'not measured'
_exptl_crystal_F_000     484
_exptl_absorpt_coefficient_mu     2.460
_exptl_absorpt_correction_type     multi-scan
_exptl_absorpt_process_details
;
(CrysAlis PRO; Oxford Diffraction, 2009)
;
_exptl_absorpt_correction_T_min     0.69238
_exptl_absorpt_correction_T_max     1.00000
_exptl_special_details     ?
_diffrn_ambient_temperature     293(2)
_diffrn_radiation_type     CuK\a
_diffrn_radiation_wavelength     1.54184
_diffrn_radiation_source     'fine-focus sealed tube'
_diffrn_radiation_monochromator     graphite
_diffrn_measurement_device_type     'Xcalibur, Sapphire3'
_diffrn_measurement_method     '\w scans'
_diffrn_detector_area_resol_mean     15.9853
_diffrn_reflns_number     9038
_diffrn_reflns_av_R_equivalents     0.0272
_diffrn_reflns_av_sigmaI/netI     0.0372
_diffrn_reflns_theta_min     3.12
_diffrn_reflns_theta_max     72.11
_diffrn_reflns_theta_full     72.11
_diffrn_measured_fraction_theta_max     0.992
_diffrn_measured_fraction_theta_full     0.992
_diffrn_reflns_limit_h_min     -8
_diffrn_reflns_limit_h_max     9
_diffrn_reflns_limit_k_min     -13
_diffrn_reflns_limit_k_max     12
_diffrn_reflns_limit_l_min     -18
_diffrn_reflns_limit_l_max     13
_diffrn_standards_number     ?
_diffrn_standards_interval_count     ?
_diffrn_standards_interval_time     ?
_diffrn_standards_decay_%     ?
_refine_special_details
;
Refinement of <i>F</i>^2^ against ALL reflections. The weighted <i>R</i>-factor
<i>wR</i> and goodness of fit <i>S</i> are based on <i>F</i>^2^, conventional
<i>R</i>-factors <i>R</i> are based on <i>F</i>, with <i>F</i> set to zero for
negative <i>F</i>^2^. The threshold expression of <i>F</i>^2^ >
\s(<i>F</i>^2^) is used only for calculating <i>R</i>-factors(gt) <i>etc</i>.
and is not relevant to the choice of reflections for refinement.
<i>R</i>-factors based on <i>F</i>^2^ are statistically about twice as large
as those based on <i>F</i>, and <i>R</i>- factors based on ALL data will be
even larger.
;
_reflns_number_total     4344
_reflns_number_gt     3498
_reflns_threshold_expression     >2sigma(I)
_refine_ls_structure_factor_coef     Fsqd
_refine_ls_matrix_type     full
_refine_ls_R_factor_all     0.0556
_refine_ls_R_factor_gt     0.0447
_refine_ls_wR_factor_gt     0.1219
_refine_ls_wR_factor_ref     0.1315
_refine_ls_goodness_of_fit_ref     1.052
_refine_ls_restrained_S_all     1.052
_refine_ls_number_reflns     4344
_refine_ls_number_parameters     291
_refine_ls_number_restraints     0
_refine_ls_hydrogen_treatment     constr
_refine_ls_weighting_scheme     calc
_refine_ls_weighting_details
         'calc w=1/[\s^2^(Fo^2^)+(0.0658P)^2^+0.2003P] where P=(Fo^2^+2Fc^2^)/3'
_atom_sites_solution_hydrogens     geom
_atom_sites_solution_primary     direct
_atom_sites_solution_secondary     difmap
_refine_ls_shift/su_max     0.000
_refine_ls_shift/su_mean     0.000
_refine_diff_density_max     0.238
_refine_diff_density_min     -0.317
_refine_ls_extinction_method     none
_refine_ls_extinction_coef     ?
loop_
    _atom_type_symbol
    _atom_type_description
    _atom_type_scat_dispersion_real
    _atom_type_scat_dispersion_imag
    _atom_type_scat_source
    'C' 'C' 0.0181 0.0091
                         'International Tables Vol C Tables 4.2.6.8 and 6.1.1.4'
    'H' 'H' 0.0000 0.0000
                         'International Tables Vol C Tables 4.2.6.8 and 6.1.1.4'
    'O' 'O' 0.0492 0.0322
                         'International Tables Vol C Tables 4.2.6.8 and 6.1.1.4'
    'S' 'S' 0.3331 0.5567
                         'International Tables Vol C Tables 4.2.6.8 and 6.1.1.4'
    'N' 'N' 0.0311 0.0180
                         'International Tables Vol C Tables 4.2.6.8 and 6.1.1.4'
_computing_data_collection     'CrysAlis PRO (Oxford Diffraction 2009)'
_computing_cell_refinement     'CrysAlis RED (Oxford Diffraction, 2009)'
_computing_data_reduction     'CrysAlis RED (Oxford Diffraction, 2009)'
_computing_structure_solution     'SHELXS97 (Sheldrick, 2008)'
_computing_structure_refinement     'SHELXL97 (Sheldrick, 2008)'
_computing_molecular_graphics     'ORTEP-3 (Farrugia, 1997)'
_computing_publication_material
                               'publCIF (Westrip, 2010) and PLATON (Spek, 2009)'
loop_
    _atom_site_type_symbol
    _atom_site_label
    _atom_site_fract_x
    _atom_site_fract_y
    _atom_site_fract_z
    _atom_site_U_iso_or_equiv
    _atom_site_adp_type
    _atom_site_calc_flag
    _atom_site_refinement_flags
    _atom_site_occupancy
    _atom_site_symmetry_multiplicity
    _atom_site_disorder_assembly
    _atom_site_disorder_group
    C C1 0.0548(3) 0.0002(2) -0.17354(15) 0.0547(5) Uani d . 1 1 . .
    H H1 0.0689 -0.0528 -0.1316 0.066 Uiso calc R 1 1 . .
    C C2 0.1988(3) 0.08388(19) -0.17968(13) 0.0439(4) Uani d . 1 1 . .
    C C3 0.1338(3) 0.1521(2) -0.25031(15) 0.0542(5) Uani d . 1 1 . .
    H H3 0.2120 0.2136 -0.2645 0.065 Uiso calc R 1 1 . .
    C C4 -0.0525(3) 0.1183(2) -0.29432(16) 0.0611(6) Uani d . 1 1 . .
    H H4 -0.1172 0.1531 -0.3420 0.073 Uiso calc R 1 1 . .
    C C5 0.3899(3) 0.09887(19) -0.12014(13) 0.0447(4) Uani d . 1 1 . .
    H H5 0.4097 0.0504 -0.0753 0.054 Uiso calc R 1 1 . .
    C C6 0.5392(3) 0.1746(2) -0.12320(14) 0.0479(4) Uani d . 1 1 . .
    H H6 0.5262 0.2230 -0.1681 0.058 Uiso calc R 1 1 . .
    C C7 0.7262(3) 0.18356(19) -0.05652(14) 0.0467(4) Uani d . 1 1 . .
    C C8 0.2956(3) 0.2219(2) 0.08555(15) 0.0559(5) Uani d . 1 1 . .
    H H8 0.2325 0.1394 0.0762 0.067 Uiso calc R 1 1 . .
    C C9 0.4852(3) 0.2485(2) 0.13424(15) 0.0508(5) Uani d . 1 1 . .
    H H9 0.5459 0.1850 0.1574 0.061 Uiso calc R 1 1 . .
    C C10 0.5840(3) 0.36980(18) 0.14838(13) 0.0429(4) Uani d . 1 1 . .
    C C11 0.4821(3) 0.4604(2) 0.11311(16) 0.0571(5) Uani d . 1 1 . .
    H H11 0.5412 0.5437 0.1213 0.069 Uiso calc R 1 1 . .
    C C12 0.2929(3) 0.4253(2) 0.06605(17) 0.0610(6) Uani d . 1 1 . .
    H H12 0.2273 0.4872 0.0432 0.073 Uiso calc R 1 1 . .
    C C13 0.7889(3) 0.40367(18) 0.19703(13) 0.0430(4) Uani d . 1 1 . .
    C C14 0.8822(3) 0.3308(2) 0.25474(15) 0.0537(5) Uani d . 1 1 . .
    H H14 0.8163 0.2593 0.2646 0.064 Uiso calc R 1 1 . .
    C C15 1.0737(3) 0.3656(2) 0.29725(16) 0.0575(5) Uani d . 1 1 . .
    H H15 1.1340 0.3149 0.3347 0.069 Uiso calc R 1 1 . .
    C C16 1.0874(3) 0.5381(2) 0.23340(17) 0.0595(6) Uani d . 1 1 . .
    H H16 1.1565 0.6104 0.2263 0.071 Uiso calc R 1 1 . .
    C C17 0.8972(3) 0.5096(2) 0.18718(16) 0.0556(5) Uani d . 1 1 . .
    H H17 0.8417 0.5614 0.1494 0.067 Uiso calc R 1 1 . .
    C C18 1.2549(3) 0.6734(2) 0.52895(16) 0.0584(5) Uani d . 1 1 . .
    H H18 1.2472 0.5856 0.5026 0.070 Uiso calc R 1 1 . .
    C C19 1.1052(3) 0.7401(2) 0.51574(13) 0.0475(4) Uani d . 1 1 . .
    C C20 1.1585(3) 0.8722(2) 0.56515(17) 0.0614(6) Uani d . 1 1 . .
    H H20 1.0746 0.9324 0.5652 0.074 Uiso calc R 1 1 . .
    C C21 1.3461(3) 0.9011(2) 0.61250(18) 0.0660(6) Uani d . 1 1 . .
    H H21 1.4053 0.9830 0.6477 0.079 Uiso calc R 1 1 . .
    C C22 0.9150(3) 0.6807(2) 0.46025(13) 0.0490(5) Uani d . 1 1 . .
    H H22 0.8956 0.5918 0.4362 0.059 Uiso calc R 1 1 . .
    C C23 0.7683(3) 0.7418(2) 0.44109(15) 0.0548(5) Uani d . 1 1 . .
    H H23 0.7857 0.8303 0.4668 0.066 Uiso calc R 1 1 . .
    C C24 0.5778(3) 0.6803(2) 0.38173(15) 0.0549(5) Uani d . 1 1 . .
    O O1 0.7640(2) 0.11251(16) -0.00462(11) 0.0637(4) Uani d . 1 1 . .
    O O2 0.8489(2) 0.27837(16) -0.05983(12) 0.0645(4) Uani d . 1 1 . .
    H H2 0.9510 0.2794 -0.0227 0.097 Uiso calc R 1 1 . .
    O O3 0.4670(2) 0.74129(19) 0.34314(14) 0.0809(6) Uani d . 1 1 . .
    O O4 0.5423(2) 0.55602(16) 0.37539(13) 0.0650(4) Uani d . 1 1 . .
    H H4A 0.4325 0.5289 0.3450 0.098 Uiso calc R 1 1 . .
    S S1 -0.15372(8) 0.00362(7) -0.25123(4) 0.0671(2) Uani d . 1 1 . .
    S S2 1.45740(8) 0.76787(7) 0.59882(5) 0.0697(2) Uani d . 1 1 . .
    N N1 0.1992(2) 0.30804(19) 0.05151(13) 0.0568(5) Uani d . 1 1 . .
    N N2 1.1767(2) 0.46765(18) 0.28753(13) 0.0552(4) Uani d . 1 1 . .
loop_
    _atom_site_aniso_label
    _atom_site_aniso_U_11
    _atom_site_aniso_U_22
    _atom_site_aniso_U_33
    _atom_site_aniso_U_12
    _atom_site_aniso_U_13
    _atom_site_aniso_U_23
    C1 0.0390(10) 0.0657(13) 0.0557(12) 0.0000(9) 0.0023(8) 0.0207(10)
    C2 0.0382(10) 0.0472(10) 0.0429(9) 0.0050(8) 0.0058(7) 0.0098(8)
    C3 0.0474(11) 0.0583(12) 0.0553(12) 0.0055(9) 0.0045(9) 0.0213(10)
    C4 0.0512(12) 0.0715(14) 0.0548(12) 0.0142(11) -0.0025(9) 0.0193(11)
    C5 0.0378(10) 0.0497(10) 0.0448(10) 0.0062(8) 0.0048(8) 0.0147(8)
    C6 0.0390(10) 0.0518(11) 0.0511(11) 0.0052(8) 0.0018(8) 0.0200(9)
    C7 0.0358(9) 0.0512(11) 0.0511(10) 0.0048(8) 0.0049(8) 0.0163(9)
    C8 0.0430(11) 0.0567(12) 0.0597(12) -0.0069(9) 0.0073(9) 0.0086(10)
    C9 0.0421(10) 0.0491(11) 0.0569(11) 0.0014(8) 0.0065(9) 0.0130(9)
    C10 0.0351(9) 0.0489(10) 0.0400(9) 0.0028(8) 0.0049(7) 0.0074(8)
    C11 0.0437(11) 0.0502(11) 0.0701(13) 0.0020(9) -0.0004(10) 0.0178(10)
    C12 0.0426(11) 0.0653(14) 0.0701(14) 0.0101(10) 0.0000(10) 0.0208(11)
    C13 0.0338(9) 0.0472(10) 0.0422(9) 0.0030(7) 0.0039(7) 0.0065(8)
    C14 0.0396(10) 0.0610(12) 0.0590(12) 0.0026(9) 0.0047(9) 0.0224(10)
    C15 0.0415(11) 0.0663(14) 0.0609(13) 0.0078(10) 0.0005(9) 0.0220(11)
    C16 0.0406(11) 0.0591(13) 0.0695(14) -0.0079(9) 0.0010(10) 0.0165(11)
    C17 0.0422(11) 0.0544(12) 0.0629(13) -0.0014(9) -0.0013(9) 0.0186(10)
    C18 0.0406(11) 0.0641(13) 0.0612(13) 0.0030(9) 0.0058(9) 0.0059(10)
    C19 0.0372(10) 0.0588(12) 0.0421(9) 0.0004(8) 0.0040(7) 0.0121(9)
    C20 0.0439(12) 0.0593(13) 0.0700(14) 0.0058(10) -0.0008(10) 0.0101(11)
    C21 0.0461(12) 0.0624(14) 0.0716(15) -0.0046(10) -0.0014(10) 0.0021(11)
    C22 0.0390(10) 0.0576(12) 0.0453(10) -0.0037(9) 0.0036(8) 0.0140(9)
    C23 0.0406(11) 0.0612(13) 0.0559(12) -0.0025(9) 0.0000(9) 0.0182(10)
    C24 0.0371(10) 0.0682(14) 0.0571(12) -0.0024(9) 0.0027(9) 0.0248(10)
    O1 0.0460(8) 0.0779(11) 0.0686(10) 0.0059(7) -0.0012(7) 0.0399(9)
    O2 0.0389(8) 0.0669(10) 0.0806(11) -0.0046(7) -0.0068(7) 0.0324(8)
    O3 0.0477(9) 0.0871(12) 0.0997(13) -0.0059(9) -0.0160(9) 0.0502(11)
    O4 0.0359(8) 0.0668(10) 0.0792(11) -0.0008(7) -0.0064(7) 0.0169(8)
    S1 0.0359(3) 0.0853(4) 0.0685(4) -0.0024(3) -0.0014(2) 0.0156(3)
    S2 0.0343(3) 0.0880(5) 0.0729(4) 0.0059(3) -0.0003(2) 0.0073(3)
    N1 0.0350(9) 0.0705(12) 0.0563(10) -0.0002(8) 0.0024(7) 0.0110(9)
    N2 0.0359(9) 0.0640(11) 0.0558(10) 0.0012(8) 0.0006(7) 0.0089(8)
_geom_special_details
;
All e.s.d.'s (except the e.s.d. in the dihedral angle between two l.s. planes)
are estimated using the full covariance matrix. The cell e.s.d.'s are taken
into account individually in the estimation of e.s.d.'s in distances, angles
and torsion angles; correlations between e.s.d.'s in cell parameters are only
used when they are defined by crystal symmetry. An approximate (isotropic)
treatment of cell e.s.d.'s is used for estimating e.s.d.'s involving l.s.
planes.
;
loop_
    _geom_bond_atom_site_label_1
    _geom_bond_atom_site_label_2
    _geom_bond_site_symmetry_2
    _geom_bond_distance
    _geom_bond_publ_flag
    C1 C2 . 1.361(3) ?
    C1 S1 . 1.701(2) ?
    C1 H1 . 0.9300 ?
    C2 C3 . 1.430(3) ?
    C2 C5 . 1.451(3) ?
    C3 C4 . 1.351(3) ?
    C3 H3 . 0.9300 ?
    C4 S1 . 1.703(3) ?
    C4 H4 . 0.9300 ?
    C5 C6 . 1.324(3) ?
    C5 H5 . 0.9300 ?
    C6 C7 . 1.478(3) ?
    C6 H6 . 0.9300 ?
    C7 O1 . 1.207(2) ?
    C7 O2 . 1.318(2) ?
    C8 N1 . 1.328(3) ?
    C8 C9 . 1.385(3) ?
    C8 H8 . 0.9300 ?
    C9 C10 . 1.383(3) ?
    C9 H9 . 0.9300 ?
    C10 C11 . 1.395(3) ?
    C10 C13 . 1.485(2) ?
    C11 C12 . 1.380(3) ?
    C11 H11 . 0.9300 ?
    C12 N1 . 1.330(3) ?
    C12 H12 . 0.9300 ?
    C13 C17 . 1.386(3) ?
    C13 C14 . 1.392(3) ?
    C14 C15 . 1.382(3) ?
    C14 H14 . 0.9300 ?
    C15 N2 . 1.332(3) ?
    C15 H15 . 0.9300 ?
    C16 N2 . 1.328(3) ?
    C16 C17 . 1.380(3) ?
    C16 H16 . 0.9300 ?
    C17 H17 . 0.9300 ?
    C18 C19 . 1.362(3) ?
    C18 S2 . 1.699(2) ?
    C18 H18 . 0.9300 ?
    C19 C20 . 1.423(3) ?
    C19 C22 . 1.456(3) ?
    C20 C21 . 1.367(3) ?
    C20 H20 . 0.9300 ?
    C21 S2 . 1.705(3) ?
    C21 H21 . 0.9300 ?
    C22 C23 . 1.315(3) ?
    C22 H22 . 0.9300 ?
    C23 C24 . 1.479(3) ?
    C23 H23 . 0.9300 ?
    C24 O3 . 1.208(3) ?
    C24 O4 . 1.315(3) ?
    O2 H2 . 0.8200 ?
    O4 H4A . 0.8200 ?
loop_
    _geom_angle_atom_site_label_1
    _geom_angle_atom_site_label_2
    _geom_angle_atom_site_label_3
    _geom_angle_site_symmetry_1
    _geom_angle_site_symmetry_3
    _geom_angle
    _geom_angle_publ_flag
    C2 C1 S1 . . 112.31(16) ?
    C2 C1 H1 . . 123.8 ?
    S1 C1 H1 . . 123.8 ?
    C1 C2 C3 . . 110.97(18) ?
    C1 C2 C5 . . 122.51(18) ?
    C3 C2 C5 . . 126.52(18) ?
    C4 C3 C2 . . 113.3(2) ?
    C4 C3 H3 . . 123.4 ?
    C2 C3 H3 . . 123.4 ?
    C3 C4 S1 . . 111.33(17) ?
    C3 C4 H4 . . 124.3 ?
    S1 C4 H4 . . 124.3 ?
    C6 C5 C2 . . 126.60(18) ?
    C6 C5 H5 . . 116.7 ?
    C2 C5 H5 . . 116.7 ?
    C5 C6 C7 . . 121.21(18) ?
    C5 C6 H6 . . 119.4 ?
    C7 C6 H6 . . 119.4 ?
    O1 C7 O2 . . 123.23(18) ?
    O1 C7 C6 . . 124.35(18) ?
    O2 C7 C6 . . 112.42(17) ?
    N1 C8 C9 . . 123.5(2) ?
    N1 C8 H8 . . 118.3 ?
    C9 C8 H8 . . 118.3 ?
    C10 C9 C8 . . 119.7(2) ?
    C10 C9 H9 . . 120.1 ?
    C8 C9 H9 . . 120.1 ?
    C9 C10 C11 . . 116.67(18) ?
    C9 C10 C13 . . 122.63(18) ?
    C11 C10 C13 . . 120.69(18) ?
    C12 C11 C10 . . 119.5(2) ?
    C12 C11 H11 . . 120.3 ?
    C10 C11 H11 . . 120.2 ?
    N1 C12 C11 . . 123.6(2) ?
    N1 C12 H12 . . 118.2 ?
    C11 C12 H12 . . 118.2 ?
    C17 C13 C14 . . 116.54(18) ?
    C17 C13 C10 . . 121.64(18) ?
    C14 C13 C10 . . 121.82(18) ?
    C15 C14 C13 . . 119.4(2) ?
    C15 C14 H14 . . 120.3 ?
    C13 C14 H14 . . 120.3 ?
    N2 C15 C14 . . 123.6(2) ?
    N2 C15 H15 . . 118.2 ?
    C14 C15 H15 . . 118.2 ?
    N2 C16 C17 . . 123.3(2) ?
    N2 C16 H16 . . 118.3 ?
    C17 C16 H16 . . 118.3 ?
    C16 C17 C13 . . 120.1(2) ?
    C16 C17 H17 . . 120.0 ?
    C13 C17 H17 . . 120.0 ?
    C19 C18 S2 . . 112.62(18) ?
    C19 C18 H18 . . 123.7 ?
    S2 C18 H18 . . 123.7 ?
    C18 C19 C20 . . 111.27(19) ?
    C18 C19 C22 . . 123.4(2) ?
    C20 C19 C22 . . 125.35(19) ?
    C21 C20 C19 . . 112.8(2) ?
    C21 C20 H20 . . 123.6 ?
    C19 C20 H20 . . 123.6 ?
    C20 C21 S2 . . 111.29(18) ?
    C20 C21 H21 . . 124.4 ?
    S2 C21 H21 . . 124.4 ?
    C23 C22 C19 . . 125.7(2) ?
    C23 C22 H22 . . 117.1 ?
    C19 C22 H22 . . 117.1 ?
    C22 C23 C24 . . 124.9(2) ?
    C22 C23 H23 . . 117.6 ?
    C24 C23 H23 . . 117.6 ?
    O3 C24 O4 . . 124.2(2) ?
    O3 C24 C23 . . 121.6(2) ?
    O4 C24 C23 . . 114.25(18) ?
    C7 O2 H2 . . 109.5 ?
    C24 O4 H4A . . 109.5 ?
    C1 S1 C4 . . 92.12(11) ?
    C18 S2 C21 . . 91.96(11) ?
    C8 N1 C12 . . 117.01(18) ?
    C16 N2 C15 . . 117.01(18) ?
loop_
    _geom_hbond_atom_site_label_D
    _geom_hbond_atom_site_label_H
    _geom_hbond_atom_site_label_A
    _geom_hbond_site_symmetry_A
    _geom_hbond_distance_DH
    _geom_hbond_distance_HA
    _geom_hbond_distance_DA
    _geom_hbond_angle_DHA
    O2 H2 N1 1_655 0.82 1.86 2.668(2) 168.4
    O4 H4A N2 1_455 0.82 1.87 2.684(2) 174.1
data_global
_journal_date_recd_electronic     2011-07-22
_journal_date_accepted     2011-09-02
_journal_name_full     'Acta Crystallographica, Section E'
_journal_year     2011
_journal_volume     67
_journal_issue     10
_journal_page_first     o2595
_journal_page_last     o2595
_journal_paper_category     QO
_journal_coeditor_code     SI2368
loop_
    _publ_contact_author_name
    _publ_contact_author_address
    _publ_contact_author_email
    'Hussain Firasat'
;
Department of Chemistry,University of Delhi, North Campus, Delhi-110 007
;
 'fhussain@chemistry.du.ac.in'
    'Sathiyendiran Malaichamy'
;
Department of Chemistry,University of Delhi, North Campus, Delhi-110 007
;
 'msathi@chemistry.du.ac.in'
_publ_contact_author_fax     +91-11-27666646(ext-300)
_publ_contact_author_phone     +91-11-27666646
_publ_section_title
;
A hydrogen-bonded 1:2 co-crystal of 4,4'-bipyridine and
3-(thiophen-3-yl)acrylic acid
;
loop_
    _publ_author_name
    _publ_author_footnote
    _publ_author_address
    'Rajakannu, Palanisamy' .
;
Department of Chemistry, University of Delhi, North Campus,
Delhi, India
;
    'Hussain, Firasat' .
;
Department of Chemistry, University of Delhi, North Campus,
Delhi, India
;
    'Sathiyendiran, Malaichamy' .
;
Department of Chemistry, University of Delhi, North Campus,
Delhi, India
;
_publ_section_synopsis     .
