# Supplementary material for: 4,4′-Bipyridine–3-(thio­phen-3-yl)acrylic acid (1/2)
Source: Acta Crystallogr Sect E Struct Rep Online. 2011 Sep 14;67(Pt 10):o2595. doi: 10.1107/S1600536811035823 (PMC3201325; doi:10.1107/S1600536811035823)
Supplement: Supplementary file 2 [file e-67-o2595-Isup2.hkl]

#
# h,k,l, Fc-squared, Fo-squared, sigma(Fo-squared) and status flag
#
data_I
_shelx_title ' Rk375 in P-1'
_shelx_refln_list_code          4
_shelx_F_calc_maximum      118.75
_exptl_crystal_F_000       484.00
_reflns_d_resolution_high  0.8101
 
loop_
 _symmetry_equiv_pos_as_xyz
 'x, y, z'
 '-x, -y, -z'
 
_cell_length_a     7.3454
_cell_length_b    10.7319
_cell_length_c    15.0196
_cell_angle_alpha 102.518
_cell_angle_beta  103.648
_cell_angle_gamma  94.892
 
_shelx_F_squared_multiplier     1.000
 
loop_
 _refln_index_h
 _refln_index_k
 _refln_index_l
 _refln_F_squared_calc
 _refln_F_squared_meas
 _refln_F_squared_sigma
 _refln_observed_status
   1   0   0        7.70        8.37      0.73 o
   2   0   0       81.73       67.69      2.35 o
   3   0   0     9558.18     9464.35    155.49 o
   4   0   0        0.06       -0.63      1.07 o
   5   0   0      128.89      109.20      7.52 o
   6   0   0        2.69        2.45      0.92 o
   7   0   0       29.35       35.63      3.36 o
   8   0   0       27.62       28.00      3.18 o
  -8   1   0       41.92       41.62      3.92 o
  -7   1   0        0.02       -0.97      1.18 o
  -6   1   0      846.32      755.35     14.76 o
  -5   1   0        1.23        1.03      1.38 o
  -4   1   0       38.25       45.52      2.57 o
  -3   1   0      187.04      178.50      4.13 o
  -2   1   0      371.77      318.42     21.43 o
  -1   1   0        0.51        2.43      0.68 o
   0   1   0       44.91       39.74      1.68 o
   1   1   0     1541.54     1508.61     36.10 o
   2   1   0      450.52      446.18      6.44 o
   3   1   0      791.43      920.71     14.45 o
   4   1   0      616.08      626.58     14.36 o
   5   1   0      433.52      416.39     17.04 o
   6   1   0       25.57       23.87      4.18 o
   7   1   0      117.35      115.34     11.70 o
   8   1   0        0.82        1.56      1.20 o
  -8   2   0        8.19        8.82      2.17 o
  -7   2   0      126.56      123.34      8.13 o
  -6   2   0      196.71      183.54     10.60 o
  -5   2   0       28.57       38.83      4.08 o
  -4   2   0      758.38      760.81     22.62 o
  -3   2   0        5.44        3.66      1.05 o
  -2   2   0      136.73      120.58      4.90 o
  -1   2   0     1066.69     1034.06     25.70 o
   0   2   0      916.35      864.42     21.37 o
   1   2   0     4420.16     4459.99     73.80 o
   2   2   0      279.10      270.63      4.05 o
   3   2   0      295.59      369.55      9.04 o
   4   2   0      336.00      317.37     13.33 o
   5   2   0      496.85      486.74     19.28 o
   6   2   0       21.94       17.24      2.46 o
   7   2   0       65.15       52.58      3.79 o
   8   2   0       14.24       18.21      2.59 o
  -8   3   0       11.93       14.27      2.58 o
  -7   3   0      136.60      136.58      8.57 o
  -6   3   0      457.51      477.10     18.66 o
  -5   3   0      278.19      261.14     11.82 o
  -4   3   0     1566.67     1563.69     41.96 o
  -3   3   0      923.74      955.96     18.47 o
  -2   3   0      271.46      258.21      6.98 o
  -1   3   0     1479.24     1471.50     35.98 o
   0   3   0        0.38        1.11      0.79 o
   1   3   0     1300.18     1415.17     15.89 o
   2   3   0        0.28        0.68      0.46 o
   3   3   0     1101.91     1090.22     22.01 o
   4   3   0        0.80        2.14      2.08 o
   5   3   0       11.26       12.48      2.98 o
   6   3   0      303.49      272.73      9.59 o
   7   3   0       27.45       25.41      2.59 o
   8   3   0        3.29        1.23      2.09 o
  -8   4   0       26.75       32.82      3.66 o
  -7   4   0       35.67       37.67      4.45 o
  -6   4   0      402.64      392.53     16.45 o
  -5   4   0       12.45       11.75      2.52 o
  -4   4   0       22.97       21.50      2.86 o
  -3   4   0     1016.32      994.67     19.65 o
  -2   4   0      381.22      443.31      7.88 o
  -1   4   0      353.91      358.24      6.42 o
   0   4   0     1226.25     1192.37     17.64 o
   1   4   0        9.30        7.15      0.75 o
   2   4   0      884.28      951.57     15.35 o
   3   4   0     1443.44     1303.00     43.42 o
   4   4   0       61.88       53.70      5.42 o
   5   4   0      517.00      486.13     13.74 o
   6   4   0        8.22       10.19      1.50 o
   7   4   0       35.95       31.00      2.60 o
  -8   5   0        0.28        1.68      1.22 o
  -7   5   0       70.44       62.45      5.44 o
  -6   5   0       64.92       66.94      3.35 o
  -5   5   0       20.90       24.37      3.53 o
  -4   5   0       28.24       29.09      3.50 o
  -3   5   0      483.63      448.08     11.01 o
  -2   5   0       10.23        9.39      1.59 o
  -1   5   0        2.37        2.89      0.83 o
   0   5   0      161.27      217.33      8.27 o
   1   5   0      632.07      770.75     13.00 o
   2   5   0      300.27      356.88     11.27 o
   3   5   0      366.77      338.47     11.76 o
   4   5   0       75.00       78.61      7.02 o
   5   5   0       40.49       42.91      2.85 o
   6   5   0        4.74        6.99      2.38 o
   7   5   0       67.15       71.96      3.64 o
  -8   6   0       11.84        8.86      2.50 o
  -7   6   0        4.66        3.63      1.60 o
  -6   6   0       14.75       15.90      1.64 o
  -5   6   0       74.54       67.04      3.28 o
  -4   6   0       15.03       15.81      2.82 o
  -3   6   0       62.29       77.81      4.02 o
  -2   6   0      111.81      120.94      4.79 o
  -1   6   0      710.96      761.33     19.55 o
   0   6   0       13.50       14.75      2.10 o
   1   6   0     1014.85     1068.68     17.64 o
   2   6   0      254.13      230.26     11.24 o
   3   6   0       10.07       10.76      2.78 o
   4   6   0      983.82      922.80     17.44 o
   5   6   0       19.80       21.03      2.37 o
   6   6   0       17.76       16.42      2.19 o
   7   6   0       81.13       95.40     10.15 o
  -8   7   0        4.99        5.58      1.39 o
  -7   7   0       90.27       99.58      5.90 o
  -6   7   0       43.93       44.10      4.33 o
  -5   7   0       10.89       13.22      1.83 o
  -4   7   0      251.90      239.43     21.84 o
  -3   7   0        2.68        3.16      1.03 o
  -2   7   0       10.37        7.78      1.36 o
  -1   7   0      548.17      525.86     17.99 o
   0   7   0      145.36      169.13      8.27 o
   1   7   0       22.96       19.93      3.32 o
   2   7   0       62.97       65.12      5.96 o
   3   7   0      433.82      374.24     31.19 o
   4   7   0       34.72       33.52      5.28 o
   5   7   0        0.13        2.89      2.16 o
   6   7   0       50.57       60.39      4.83 o
  -7   8   0        3.20        3.70      1.58 o
  -6   8   0        2.23        1.91      1.38 o
  -5   8   0       16.75       13.55      2.72 o
  -4   8   0        0.14       -0.91      0.91 o
  -3   8   0       50.96       52.13      6.13 o
  -2   8   0        1.19        1.50      1.00 o
  -1   8   0        0.50       -0.19      1.20 o
   0   8   0      178.79      170.57      5.54 o
   1   8   0      113.33      115.67      8.28 o
   2   8   0       72.42       54.70      3.05 o
   3   8   0       55.31       55.61      5.36 o
   4   8   0       86.91       74.29      5.52 o
   5   8   0        6.58        8.19      1.63 o
   6   8   0       14.20       19.16      2.28 o
  -7   9   0        0.04       -0.88      0.88 o
  -6   9   0        0.92       -0.16      1.45 o
  -5   9   0        1.24        3.40      1.69 o
  -4   9   0       18.25       16.05      2.09 o
  -3   9   0       64.43       74.45      3.53 o
  -2   9   0       13.42       16.04      1.91 o
  -1   9   0       26.21       21.39      1.75 o
   0   9   0      242.24      227.80      8.39 o
   1   9   0        0.93        1.39      1.02 o
   2   9   0        2.49        2.53      1.29 o
   3   9   0       22.40       17.25      2.92 o
   4   9   0        5.89        2.35      1.15 o
   5   9   0        1.23        1.75      1.31 o
  -6  10   0        6.13        4.32      1.01 o
  -5  10   0       27.56       29.08      2.45 o
  -4  10   0        0.13        0.55      0.75 o
  -3  10   0       24.04       22.10      3.28 o
  -2  10   0      202.23      207.22      6.20 o
  -1  10   0       23.49       24.00      1.99 o
   0  10   0        2.39        3.30      1.60 o
   1  10   0       43.77       42.62      4.66 o
   2  10   0       10.73        8.74      1.43 o
   3  10   0        1.45       -0.07      0.91 o
   4  10   0       39.01       38.33      3.49 o
  -5  11   0        0.46        0.90      1.37 o
  -4  11   0        1.73        3.13      0.95 o
  -3  11   0        0.47        0.59      0.80 o
  -2  11   0        0.56        0.98      0.94 o
  -1  11   0        9.05        7.05      1.33 o
   0  11   0       21.50       23.11      3.38 o
   1  11   0        3.08        6.68      2.18 o
   2  11   0        3.56        4.82      1.69 o
   3  11   0        8.91        9.71      1.69 o
  -4  12   0        0.83        2.74      1.19 o
  -3  12   0        4.56        4.33      1.06 o
  -2  12   0       14.37       14.69      1.69 o
  -1  12   0        4.75        5.01      1.69 o
   0  12   0       20.45       18.55      2.73 o
   1  12   0       10.34       12.62      1.98 o
   2  12   0        1.17        0.34      0.88 o
   1 -13   1        0.23        0.92      0.80 o
   2 -13   1        4.72        5.62      1.29 o
  -2 -12   1        3.37        3.96      0.90 o
  -1 -12   1        2.95        3.91      1.01 o
   0 -12   1       14.20       14.46      2.44 o
   1 -12   1        7.59       10.48      2.26 o
   2 -12   1       18.29       14.27      1.69 o
   3 -12   1       20.37       21.48      1.89 o
   4 -12   1        2.77        4.48      0.86 o
  -3 -11   1        0.83        1.14      1.09 o
  -2 -11   1       56.88       57.14      3.33 o
  -1 -11   1        0.63        1.03      1.40 o
   0 -11   1       31.48       33.32      4.00 o
   1 -11   1       72.49       79.17      6.18 o
   2 -11   1       27.27       28.00      2.51 o
   3 -11   1       33.56       33.59      2.71 o
   4 -11   1        7.55       11.55      1.99 o
   5 -11   1        3.20        4.39      0.94 o
  -4 -10   1        0.75        2.46      1.45 o
  -3 -10   1        8.23        8.94      1.60 o
  -2 -10   1        1.90        2.38      0.97 o
  -1 -10   1       17.07       16.71      2.06 o
   0 -10   1      116.74      126.05      8.28 o
   1 -10   1       44.05       42.98      2.58 o
   2 -10   1       84.76       85.89      4.64 o
   3 -10   1       36.76       36.78      3.07 o
   4 -10   1        7.49        7.62      1.18 o
   5 -10   1       13.66       15.24      1.85 o
   6 -10   1        1.53        2.54      0.81 o
  -5  -9   1       20.26       18.80      1.93 o
  -4  -9   1       15.90       15.17      1.99 o
  -3  -9   1       38.55       38.60      4.43 o
  -2  -9   1       31.91       27.87      3.12 o
  -1  -9   1        2.35        3.58      1.32 o
   0  -9   1       10.94        6.66      1.52 o
   1  -9   1       57.07       59.36      2.83 o
   2  -9   1       61.18       65.53      4.00 o
   3  -9   1      137.69      134.60      6.05 o
   4  -9   1        0.11       -0.43      1.62 o
   5  -9   1       87.43      105.66      7.29 o
   6  -9   1       47.30       48.27      4.20 o
   7  -9   1        0.15        0.29      0.94 o
  -6  -8   1      103.22      125.77      6.22 o
  -5  -8   1        1.30        2.06      1.14 o
  -4  -8   1       47.21       47.98      3.60 o
  -3  -8   1      106.16      111.23      7.66 o
  -2  -8   1        8.08        7.55      1.59 o
  -1  -8   1      147.90      144.74      9.12 o
   0  -8   1      135.78      140.21      4.92 o
   1  -8   1       25.11       27.00      3.49 o
   2  -8   1       12.85       10.33      2.34 o
   3  -8   1       25.54       24.15      2.52 o
   4  -8   1       26.72       25.86      2.57 o
   5  -8   1       65.64       59.27      5.59 o
   6  -8   1       20.77       18.84      2.89 o
   7  -8   1       71.91       72.84      4.43 o
  -6  -7   1       28.67       32.10      3.75 o
  -5  -7   1        0.19       -0.42      1.80 o
  -4  -7   1       28.29       23.75      2.61 o
  -3  -7   1      318.04      272.52      9.19 o
  -2  -7   1       55.57       54.86      5.28 o
  -1  -7   1      312.52      290.83     11.26 o
   0  -7   1       33.05       32.78      3.39 o
   1  -7   1       15.28       15.49      2.49 o
   2  -7   1        2.59        1.76      0.92 o
   3  -7   1      453.40      466.91     17.51 o
   4  -7   1      126.17      115.58      6.88 o
   5  -7   1       22.06       18.73      2.90 o
   6  -7   1      224.65      225.61     10.89 o
   7  -7   1       52.13       62.41      3.21 o
  -7  -6   1        5.91        4.02      1.18 o
  -6  -6   1        1.65        0.89      1.36 o
  -5  -6   1      168.78      165.38     10.87 o
  -4  -6   1       90.70       86.70      4.22 o
  -3  -6   1      106.22      110.09      7.83 o
  -2  -6   1      714.76      679.75     22.71 o
  -1  -6   1       12.30       24.36      2.31 o
   0  -6   1      593.56      673.29     20.07 o
   1  -6   1      457.07      480.36     13.50 o
   2  -6   1      704.34      775.40     16.54 o
   3  -6   1        5.88       11.08      2.51 o
   4  -6   1      188.12      173.38      9.30 o
   5  -6   1        2.50        1.82      1.16 o
   6  -6   1      209.82      219.47      7.86 o
   7  -6   1       23.45       22.40      3.30 o
   8  -6   1       26.79       29.42      2.89 o
  -7  -5   1        1.84        4.09      1.03 o
  -6  -5   1       21.29       23.77      2.51 o
  -5  -5   1      880.79      818.74     15.85 o
  -4  -5   1       31.80       31.98      4.40 o
  -3  -5   1        7.17        9.42      1.69 o
  -2  -5   1      348.99      350.43      7.70 o
  -1  -5   1        0.11        3.24      1.08 o
   0  -5   1        1.34        2.76      0.98 o
   1  -5   1      323.76      360.42      8.38 o
   2  -5   1      430.32      471.13     10.80 o
   3  -5   1      716.71      746.29     22.78 o
   4  -5   1       29.88       28.85      3.59 o
   5  -5   1      258.13      244.37     11.98 o
   6  -5   1        1.02       -0.30      1.58 o
   7  -5   1      107.05      108.69      7.30 o
   8  -5   1       85.43       96.47      5.85 o
  -8  -4   1      101.36      115.60      5.67 o
  -7  -4   1        3.92        3.88      1.51 o
  -6  -4   1       18.99       22.52      2.09 o
  -5  -4   1     1189.39     1140.06     24.89 o
  -4  -4   1      872.35      834.05     27.13 o
  -3  -4   1      272.29      311.37     21.69 o
  -2  -4   1      415.26      435.90      8.45 o
  -1  -4   1     3617.13     3737.35     63.79 o
   0  -4   1      150.10      196.23      5.01 o
   1  -4   1      101.63       89.39      2.18 o
   2  -4   1       35.33       18.34      2.00 o
   3  -4   1       28.13       27.09      2.90 o
   4  -4   1        0.01        2.23      1.69 o
   5  -4   1       57.35       54.84      5.22 o
   6  -4   1      169.19      177.95      7.08 o
   7  -4   1        1.78        4.87      2.00 o
   8  -4   1       16.54       21.33      2.95 o
  -8  -3   1       44.29       44.36      7.72 o
  -7  -3   1       51.21       49.78      4.66 o
  -6  -3   1       17.36       19.09      1.92 o
  -5  -3   1      207.17      208.64     11.27 o
  -4  -3   1      963.62      923.67     28.49 o
  -3  -3   1       10.66       14.62      1.27 o
  -2  -3   1        7.78       10.51      1.02 o
  -1  -3   1      117.14      103.14      2.59 o
   0  -3   1      849.29      801.04     14.73 o
   1  -3   1      142.25      117.67      3.43 o
   2  -3   1      609.97      660.08     12.97 o
   3  -3   1      281.55      267.84      9.82 o
   4  -3   1      190.94      198.02      9.24 o
   5  -3   1      153.26      166.16      9.28 o
   6  -3   1      765.68      745.58     25.86 o
   7  -3   1       65.59       67.63      5.94 o
   8  -3   1        6.59        6.02      1.96 o
  -8  -2   1       18.32       23.26      2.87 o
  -7  -2   1        5.21        7.45      1.56 o
  -6  -2   1      257.99      246.56      7.26 o
  -5  -2   1      215.57      212.29     11.14 o
  -4  -2   1        2.37       -1.29      1.29 o
  -3  -2   1      945.40     1018.05     22.57 o
  -2  -2   1     3124.17     3112.44     37.24 o
  -1  -2   1      190.90      214.08      3.95 o
   0  -2   1      271.51      296.04      5.93 o
   1  -2   1     2395.03     2430.95     57.89 o
   2  -2   1       36.53       32.84      2.57 o
   3  -2   1     1629.49     1886.05     47.54 o
   4  -2   1      268.08      212.88      9.43 o
   5  -2   1       26.54       29.30      3.64 o
   6  -2   1        0.33        2.16      1.06 o
   7  -2   1        0.07        3.23      1.79 o
   8  -2   1       19.03       20.15      2.83 o
  -8  -1   1       60.75       61.83      4.85 o
  -7  -1   1      119.67      114.93      5.66 o
  -6  -1   1       84.89       90.47      4.04 o
  -5  -1   1       65.19       61.36      5.45 o
  -4  -1   1        2.52        0.98      1.07 o
  -3  -1   1        0.67        1.06      0.45 o
  -2  -1   1      365.77      351.25      6.00 o
  -1  -1   1      229.80      229.54      4.62 o
   0  -1   1      248.99      253.14      6.74 o
   1  -1   1        8.24        3.53      0.95 o
   2  -1   1      757.34      787.41     22.76 o
   3  -1   1       22.14       28.57      2.68 o
   4  -1   1      348.47      342.61     12.75 o
   5  -1   1       61.55       54.04      4.95 o
   6  -1   1       31.13       23.41      4.74 o
   7  -1   1       46.55       41.45      4.47 o
   8  -1   1      102.32       88.72      5.56 o
  -8   0   1      111.93      110.66      4.54 o
  -7   0   1       56.37       52.65      2.90 o
  -6   0   1        1.77        0.64      0.78 o
  -5   0   1       51.05       47.43      4.78 o
  -4   0   1      240.92      308.61      6.56 o
  -3   0   1       44.25       63.25      2.51 o
  -2   0   1      111.62      102.39      4.13 o
  -1   0   1       18.05       20.90      0.84 o
   0   0   1       51.42       50.18      1.65 o
   1   0   1       68.81       76.78      3.40 o
   2   0   1     5511.98     4972.25     82.82 o
   3   0   1      420.80      405.96     16.63 o
   4   0   1        0.33        0.36      1.23 o
   5   0   1      356.51      318.83     38.42 o
   6   0   1       68.30       64.07      4.45 o
   7   0   1       58.59       52.11      3.47 o
   8   0   1       37.49       31.61      3.18 o
  -8   1   1        2.13        3.40      1.44 o
  -7   1   1       72.49       71.63      5.96 o
  -6   1   1      765.89      771.77     14.95 o
  -5   1   1       30.93       28.62      3.93 o
  -4   1   1      150.31      138.61      4.69 o
  -3   1   1      105.21      123.23      2.43 o
  -2   1   1       22.28       20.65      1.03 o
  -1   1   1      178.75      177.57      5.08 o
   0   1   1       33.90       40.56      1.21 o
   1   1   1       22.88       27.62      1.95 o
   2   1   1      169.17      165.40      3.26 o
   3   1   1       94.46       92.45      3.89 o
   4   1   1      492.69      446.56     20.52 o
   5   1   1       54.48       46.59      5.18 o
   6   1   1       70.01       62.77      4.70 o
   7   1   1       63.92       60.63      4.04 o
   8   1   1        5.58        2.94      1.43 o
  -8   2   1       19.64       19.05      2.88 o
  -7   2   1        1.36        1.45      1.35 o
  -6   2   1      395.71      359.58     10.83 o
  -5   2   1      432.29      448.66     16.20 o
  -4   2   1      256.96      282.31     10.76 o
  -3   2   1      782.70      758.50     10.32 o
  -2   2   1     1447.95     1441.66     36.19 o
  -1   2   1     1429.45     1432.95     34.11 o
   0   2   1     6800.80     6595.26    198.11 o
   1   2   1       12.39        8.03      0.73 o
   2   2   1      163.15      194.32      5.38 o
   3   2   1     2496.60     2508.66     63.74 o
   4   2   1      500.53      450.29     17.43 o
   5   2   1      355.03      325.00     15.26 o
   6   2   1       47.16       36.84      3.54 o
   7   2   1       88.96       78.65      4.59 o
   8   2   1       28.16       31.85      3.09 o
  -8   3   1       27.99       29.90      2.66 o
  -7   3   1        1.53        2.43      1.89 o
  -6   3   1      134.23      135.96      8.52 o
  -5   3   1      766.50      757.53     24.18 o
  -4   3   1       53.75       59.51      4.14 o
  -3   3   1      582.31      646.64     13.33 o
  -2   3   1     2668.48     2644.85     31.84 o
  -1   3   1      303.00      324.32      9.42 o
   0   3   1       87.57       84.85      3.59 o
   1   3   1       63.11       50.62      2.24 o
   2   3   1       22.66       20.18      1.39 o
   3   3   1       19.95       20.17      1.60 o
   4   3   1       46.90       40.35      4.89 o
   5   3   1     1393.16     1240.01     26.79 o
   6   3   1       22.76       20.71      2.54 o
   7   3   1        6.34        7.57      1.60 o
   8   3   1      170.91      159.73      6.84 o
  -8   4   1       12.49       16.99      2.76 o
  -7   4   1        2.28        3.70      1.88 o
  -6   4   1      223.80      238.35      8.32 o
  -5   4   1      310.04      293.49     12.79 o
  -4   4   1      992.41      994.55     20.35 o
  -3   4   1       52.95       58.29      2.96 o
  -2   4   1       18.94       26.02      1.20 o
  -1   4   1     2482.19     2672.94     64.86 o
   0   4   1      109.11      113.91      2.51 o
   1   4   1      375.40      489.05     10.73 o
   2   4   1      262.45      246.76      7.04 o
   3   4   1      180.71      152.61      6.04 o
   4   4   1      327.58      300.39     14.24 o
   5   4   1      444.50      370.32     15.83 o
   6   4   1       78.15       69.20      4.38 o
   7   4   1        1.25        1.24      1.00 o
  -8   5   1        0.11        0.27      1.06 o
  -7   5   1        0.64        1.26      1.27 o
  -6   5   1      507.72      502.25     13.38 o
  -5   5   1       74.08       73.93      6.00 o
  -4   5   1       50.53       45.56      3.04 o
  -3   5   1      955.02     1035.67     20.96 o
  -2   5   1      102.95      121.62      5.84 o
  -1   5   1      828.90      868.94     17.04 o
   0   5   1       31.54       44.18      3.30 o
   1   5   1      108.35      118.69      5.07 o
   2   5   1       23.54       30.79      2.61 o
   3   5   1        1.04        0.33      1.13 o
   4   5   1       32.55       34.42      3.13 o
   5   5   1        5.05        2.63      1.65 o
   6   5   1       32.98       32.98      2.91 o
   7   5   1        0.70        2.84      1.57 o
  -8   6   1        5.15        2.67      1.45 o
  -7   6   1       60.83       64.79      5.20 o
  -6   6   1       40.12       36.26      4.06 o
  -5   6   1        0.83        2.76      1.26 o
  -4   6   1      195.66      178.90      6.72 o
  -3   6   1      149.04      147.85      6.63 o
  -2   6   1        4.12        4.75      1.14 o
  -1   6   1       39.82       39.16      2.44 o
   0   6   1      147.44      165.35      7.78 o
   1   6   1      281.09      234.07      7.24 o
   2   6   1       13.45       17.61      3.12 o
   3   6   1        2.03        0.27      1.63 o
   4   6   1      357.86      314.84     20.80 o
   5   6   1        2.08        2.13      1.34 o
   6   6   1       78.43       85.18      4.26 o
  -8   7   1        0.20       -0.74      0.96 o
  -7   7   1        1.48        1.29      1.10 o
  -6   7   1       11.94       12.16      2.26 o
  -5   7   1      105.04      112.90      5.42 o
  -4   7   1       17.45       17.59      2.11 o
  -3   7   1      216.42      206.32      8.02 o
  -2   7   1      220.51      241.87      8.48 o
  -1   7   1        0.03        0.04      1.38 o
   0   7   1       94.02       88.12      5.82 o
   1   7   1      126.14      116.02      6.37 o
   2   7   1       16.36        8.76      2.14 o
   3   7   1       50.89       47.94      4.89 o
   4   7   1       80.91       84.76      6.80 o
   5   7   1        8.83        6.57      1.52 o
   6   7   1       13.84       15.13      2.45 o
  -7   8   1        2.61        3.10      1.44 o
  -6   8   1        5.80        7.67      2.00 o
  -5   8   1       56.27       59.21      5.54 o
  -4   8   1        0.27       -0.35      1.06 o
  -3   8   1        3.48        2.38      0.87 o
  -2   8   1      239.84      255.71     14.77 o
  -1   8   1       44.84       47.16      4.56 o
   0   8   1        4.13        3.49      2.78 o
   1   8   1        1.16        2.39      1.20 o
   2   8   1       12.65       10.78      1.49 o
   3   8   1        3.86        4.53      1.89 o
   4   8   1        4.29        4.06      1.33 o
   5   8   1        2.04       -0.55      1.56 o
  -7   9   1        1.91        1.96      1.20 o
  -6   9   1       12.31       12.07      1.40 o
  -5   9   1       12.71       12.46      1.96 o
  -4   9   1        0.56        1.55      0.87 o
  -3   9   1       85.35       87.87      3.33 o
  -2   9   1        2.31        1.98      1.82 o
  -1   9   1       99.98      101.99      3.70 o
   0   9   1       92.21       93.72      3.49 o
   1   9   1       37.45       34.01      4.34 o
   2   9   1      224.79      227.67      8.01 o
   3   9   1       15.03       17.54      2.93 o
   4   9   1        0.37        0.53      0.83 o
   5   9   1        0.25        1.87      1.17 o
  -6  10   1       81.91       94.36      4.91 o
  -5  10   1       10.12        9.14      1.49 o
  -4  10   1       16.89       18.17      1.93 o
  -3  10   1        3.46        3.07      1.19 o
  -2  10   1        0.59       -0.65      0.79 o
  -1  10   1       53.31       52.82      2.98 o
   0  10   1        7.32        4.99      2.17 o
   1  10   1       10.65       12.42      2.64 o
   2  10   1        1.16        1.24      1.46 o
   3  10   1        6.49        8.86      1.27 o
   4  10   1       12.39       15.90      2.45 o
  -5  11   1        8.58       10.77      1.27 o
  -4  11   1        4.59        3.48      1.39 o
  -3  11   1        4.79        5.22      1.18 o
  -2  11   1       84.00       91.76      4.62 o
  -1  11   1        2.11        1.38      0.92 o
   0  11   1       17.20       16.12      2.82 o
   1  11   1        9.55       12.14      2.43 o
   2  11   1        0.26        2.75      1.44 o
   3  11   1       12.61       12.44      1.35 o
  -4  12   1        4.41        4.18      1.23 o
  -3  12   1        1.25        1.76      0.78 o
  -2  12   1        8.24        5.18      1.01 o
  -1  12   1       29.07       35.05      3.62 o
   0  12   1        2.55        2.41      1.35 o
   1  12   1        6.47        4.15      1.36 o
   0 -13   2       25.94       32.94      2.77 o
   1 -13   2        1.77        2.85      1.10 o
   2 -13   2       26.20       29.40      2.66 o
  -2 -12   2        2.71        3.15      1.32 o
  -1 -12   2        0.28        0.98      1.93 o
   0 -12   2       10.75       14.98      2.60 o
   1 -12   2        6.33        7.20      1.94 o
   2 -12   2       24.55       22.43      2.02 o
   3 -12   2        5.44        7.97      1.37 o
   4 -12   2        1.48        2.07      0.71 o
  -4 -11   2        3.31        4.77      1.51 o
  -3 -11   2        2.92        2.11      1.21 o
  -2 -11   2        0.03        1.51      0.84 o
  -1 -11   2        2.62        2.24      0.88 o
   0 -11   2       42.97       42.56      4.59 o
   1 -11   2        1.97        1.80      1.37 o
   2 -11   2        1.89        1.62      1.30 o
   3 -11   2       41.85       47.37      4.55 o
   4 -11   2        0.11       -1.15      1.15 o
   5 -11   2        2.21        3.40      1.20 o
  -4 -10   2        0.02        0.30      2.05 o
  -3 -10   2        1.01        0.54      0.96 o
  -2 -10   2       84.14       77.86      4.28 o
  -1 -10   2       14.45       14.50      2.80 o
   0 -10   2        9.14        8.71      2.34 o
   1 -10   2       90.80       87.22      6.77 o
   2 -10   2        8.46        9.16      1.60 o
   3 -10   2       80.25       85.73      6.60 o
   4 -10   2        0.00       -0.10      0.92 o
   5 -10   2        2.35        1.16      1.56 o
   6 -10   2        5.18        6.53      1.18 o
  -5  -9   2        1.99        3.93      1.04 o
  -4  -9   2       33.35       30.60      2.78 o
  -3  -9   2       76.29       81.74      6.47 o
  -2  -9   2        0.35       -0.59      2.00 o
  -1  -9   2       63.23       67.12      4.19 o
   0  -9   2        1.88        1.18      0.88 o
   1  -9   2      444.74      464.95      8.06 o
   2  -9   2        0.11       -0.03      0.84 o
   3  -9   2       14.42        9.99      1.80 o
   4  -9   2      154.69      149.43      9.09 o
   5  -9   2        0.66        1.64      1.67 o
   6  -9   2       13.05       11.25      2.15 o
   7  -9   2       29.61       18.24      2.30 o
  -6  -8   2       24.12       25.90      2.74 o
  -5  -8   2       12.46       14.78      2.00 o
  -4  -8   2       37.03       42.86      3.39 o
  -3  -8   2        2.81        2.43      2.05 o
  -2  -8   2        5.77        6.41      2.22 o
  -1  -8   2      205.77      211.26      8.05 o
   0  -8   2       18.84       18.02      1.70 o
   1  -8   2       11.77        9.76      2.39 o
   2  -8   2       97.79      107.91      7.23 o
   3  -8   2        1.92        3.10      1.22 o
   4  -8   2        6.55        4.56      1.31 o
   5  -8   2      234.75      228.59     11.57 o
   6  -8   2        2.62        4.60      1.82 o
   7  -8   2        4.95        7.00      1.53 o
  -6  -7   2        0.02       -0.42      0.87 o
  -5  -7   2        0.91        0.99      1.51 o
  -4  -7   2      112.61      101.90      8.10 o
  -3  -7   2       32.47       33.16      2.90 o
  -2  -7   2        0.20       -1.25      1.86 o
  -1  -7   2        0.86        3.65      1.33 o
   0  -7   2       13.38       16.44      1.57 o
   1  -7   2       66.80       73.04      5.31 o
   2  -7   2       27.13       22.75      3.27 o
   3  -7   2       64.67       64.53      5.60 o
   4  -7   2        3.08        3.44      1.30 o
   5  -7   2       25.46       25.32      3.24 o
   6  -7   2       38.11       35.05      2.89 o
   7  -7   2        1.53        1.80      1.08 o
  -7  -6   2       53.42       53.46      2.71 o
  -6  -6   2       15.74       15.22      2.06 o
  -5  -6   2      277.15      277.77      7.55 o
  -4  -6   2       29.69       31.39      2.83 o
  -3  -6   2      345.12      351.94     15.23 o
  -2  -6   2      565.39      607.97     14.78 o
  -1  -6   2      133.36      148.43      5.72 o
   0  -6   2      943.23     1005.18     27.64 o
   1  -6   2      120.55      122.33      4.34 o
   2  -6   2      155.30      190.66      8.94 o
   3  -6   2      243.41      216.77     10.23 o
   4  -6   2        8.80        7.13      2.34 o
   5  -6   2       23.22       23.73      2.61 o
   6  -6   2       87.52       87.49      6.87 o
   7  -6   2        1.91        0.46      0.70 o
   8  -6   2        0.96        1.92      1.06 o
  -7  -5   2        0.18       -0.22      0.76 o
  -6  -5   2       57.66       60.35      4.88 o
  -5  -5   2      226.05      223.18      6.66 o
  -4  -5   2      167.10      172.01      9.92 o
  -3  -5   2      607.87      645.16     15.37 o
  -2  -5   2       92.61      111.64      4.72 o
  -1  -5   2     1325.30     1476.46     61.65 o
   0  -5   2      314.23      324.12     10.68 o
   1  -5   2      432.82      479.41     10.34 o
   2  -5   2      521.20      560.35     17.58 o
   3  -5   2        6.49        6.04      1.87 o
   4  -5   2      619.26      593.52     20.49 o
   5  -5   2      416.65      424.33     12.62 o
   6  -5   2       64.08       61.46      5.75 o
   7  -5   2       59.18       64.35      3.84 o
   8  -5   2       21.04       23.70      2.77 o
  -8  -4   2       26.70       37.46      3.26 o
  -7  -4   2        2.08        2.43      0.99 o
  -6  -4   2      162.79      152.75      4.73 o
  -5  -4   2      133.99      131.92      5.84 o
  -4  -4   2       11.90       11.91      2.49 o
  -3  -4   2        8.69        5.52      1.00 o
  -2  -4   2       34.42       31.42      1.79 o
  -1  -4   2      126.35      170.50      5.36 o
   0  -4   2      317.63      324.52     10.50 o
   1  -4   2      160.27      151.38      3.49 o
   2  -4   2     1658.62     1670.17     42.55 o
   3  -4   2       40.13       37.21      2.48 o
   4  -4   2      125.72      124.82      7.38 o
   5  -4   2      220.32      211.07     11.02 o
   6  -4   2      105.16      112.25      5.62 o
   7  -4   2       14.37       13.17      2.77 o
   8  -4   2        0.38       -0.57      1.11 o
  -8  -3   2        5.24        6.86      2.17 o
  -7  -3   2       57.23       63.00      3.34 o
  -6  -3   2       17.55       17.86      2.27 o
  -5  -3   2      236.22      225.45     11.37 o
  -4  -3   2        7.75        5.94      1.81 o
  -3  -3   2      740.81      851.40     45.37 o
  -2  -3   2     1788.81     1860.39     26.27 o
  -1  -3   2        7.74       17.52      0.94 o
   0  -3   2      135.91      143.33      5.41 o
   1  -3   2       29.81       23.57      2.16 o
   2  -3   2       91.32       69.63      3.94 o
   3  -3   2      351.45      395.78     13.58 o
   4  -3   2      169.07      141.42      7.80 o
   5  -3   2       39.67       35.67      4.30 o
   6  -3   2      530.04      507.95     20.19 o
   7  -3   2       57.66       55.61      5.47 o
   8  -3   2       33.16       35.27      6.01 o
  -8  -2   2        8.66        9.96      2.18 o
  -7  -2   2      117.77      123.83      4.83 o
  -6  -2   2        0.16       -1.09      1.09 o
  -5  -2   2      262.31      264.48     12.20 o
  -4  -2   2      163.92      170.66      7.55 o
  -3  -2   2      759.68      815.14     16.19 o
  -2  -2   2      114.36      112.56      3.75 o
  -1  -2   2        2.28        1.63      0.48 o
   1  -2   2      230.45      215.97      5.11 o
   2  -2   2      258.54      264.02     10.12 o
   3  -2   2     3260.63     3298.17     80.47 o
   4  -2   2       95.45      107.41      6.56 o
   5  -2   2        0.37       -0.26      1.44 o
   6  -2   2       16.42       14.67      2.22 o
   7  -2   2        0.15        0.20      1.24 o
   8  -2   2       32.01       29.36      2.36 o
  -8  -1   2        0.99        0.72      1.40 o
  -7  -1   2      180.18      188.89     14.11 o
  -6  -1   2      480.24      489.23      9.43 o
  -5  -1   2       89.49      101.54      6.78 o
  -4  -1   2      135.64      145.40      5.00 o
  -3  -1   2       12.89        8.39      0.91 o
  -2  -1   2      175.39      180.86      4.25 o
  -1  -1   2        7.05        8.39      0.62 o
   0  -1   2       29.28       17.84      1.17 o
   1  -1   2      978.56      980.73     24.85 o
   2  -1   2      193.06      169.51      4.86 o
   3  -1   2      358.50      338.23     11.81 o
   4  -1   2      393.05      404.96     14.93 o
   5  -1   2      111.88       94.81      5.12 o
   6  -1   2       32.10       17.61      2.52 o
   7  -1   2       80.51       79.36      4.31 o
   8  -1   2        0.65       -0.19      0.99 o
  -8   0   2       16.50       15.09      3.17 o
  -7   0   2       95.49       80.46      9.38 o
  -6   0   2     1362.02     1390.96     19.98 o
  -5   0   2      138.72      145.69      5.55 o
  -4   0   2      238.50      259.21      7.77 o
  -3   0   2      445.07      440.36      7.37 o
  -2   0   2     4667.44     4777.55     78.64 o
  -1   0   2       40.89       43.43      1.33 o
   0   0   2      169.22      146.82      4.38 o
   1   0   2     7782.04     7107.18    165.22 o
   2   0   2       70.04       75.11      2.97 o
   3   0   2      558.63      584.70     18.18 o
   4   0   2     1992.63     1841.76     35.15 o
   5   0   2      209.93      205.91     12.06 o
   6   0   2      166.86      115.84      6.16 o
   7   0   2      145.43      138.39      8.40 o
   8   0   2       69.63       76.68      4.70 o
  -8   1   2        6.16        6.56      1.97 o
  -7   1   2       22.25       15.11      2.99 o
  -6   1   2        1.52        0.94      1.79 o
  -5   1   2       88.11       76.80      4.00 o
  -4   1   2        3.10        7.01      1.83 o
  -3   1   2       38.38       34.73      1.27 o
  -2   1   2       20.23       33.51      1.20 o
  -1   1   2      147.06      159.02      6.16 o
   0   1   2       17.88       19.42      1.27 o
   1   1   2      145.18      148.03      4.69 o
   2   1   2       31.88       27.19      1.22 o
   3   1   2       36.55       31.96      2.32 o
   4   1   2       52.03       66.09      3.86 o
   5   1   2       18.51       17.15      3.35 o
   6   1   2      177.43      158.87      7.26 o
   7   1   2        6.77        5.06      1.48 o
   8   1   2        4.14        9.13      1.68 o
  -8   2   2       23.95       19.89      2.28 o
  -7   2   2       20.81       19.28      3.22 o
  -6   2   2        5.57        4.33      1.66 o
  -5   2   2        3.07        4.93      1.77 o
  -4   2   2     1395.24     1435.24     28.29 o
  -3   2   2      308.65      336.20      5.53 o
  -2   2   2        6.09       11.63      0.84 o
   0   2   2      458.26      450.20     12.72 o
   1   2   2      165.69      171.70      4.64 o
   2   2   2     2130.94     2177.82     38.26 o
   3   2   2      335.55      317.81     12.65 o
   4   2   2       22.00       22.60      3.50 o
   5   2   2      180.93      152.31      9.98 o
   6   2   2       79.47       82.81      5.09 o
   7   2   2        2.19        0.89      1.15 o
   8   2   2       16.62       16.80      2.03 o
  -8   3   2       23.35       24.68      2.25 o
  -7   3   2      394.71      362.90     15.30 o
  -6   3   2        5.99        5.94      2.09 o
  -5   3   2       22.49       24.24      3.14 o
  -4   3   2        0.27        0.51      0.71 o
  -3   3   2      741.61      731.60     14.76 o
  -2   3   2        0.47        0.75      0.42 o
  -1   3   2       56.27       60.52      1.54 o
   0   3   2       54.86       42.22      2.60 o
   1   3   2      573.42      599.30     12.41 o
   2   3   2      724.83      749.47     13.65 o
   3   3   2       25.84       20.96      1.78 o
   4   3   2       91.49       93.52      7.30 o
   5   3   2      151.52      146.21      9.80 o
   6   3   2       24.84       23.91      3.97 o
   7   3   2       48.10       47.75      3.22 o
  -8   4   2        2.88        4.15      1.79 o
  -7   4   2        4.15        6.79      2.00 o
  -6   4   2       77.40       75.79      4.31 o
  -5   4   2       17.55       13.42      2.66 o
  -4   4   2      283.07      279.49      8.03 o
  -3   4   2      914.90      927.50     18.58 o
  -2   4   2        0.47        0.44      0.56 o
  -1   4   2       30.40       34.41      1.50 o
   0   4   2        1.94        0.80      1.00 o
   1   4   2      252.85      261.55      6.76 o
   2   4   2       26.83       22.88      1.86 o
   3   4   2        0.06        1.20      0.80 o
   4   4   2      341.27      296.65     14.23 o
   5   4   2       91.82       71.24      6.65 o
   6   4   2        7.21        7.16      1.59 o
   7   4   2       56.67       66.94      6.12 o
  -8   5   2       13.55       13.93      2.24 o
  -7   5   2        4.98        3.51      1.62 o
  -6   5   2      203.61      210.01      7.64 o
  -5   5   2      102.58       99.38      6.54 o
  -4   5   2       17.19       20.58      2.08 o
  -3   5   2       53.83       59.26      3.23 o
  -2   5   2       13.66       14.32      1.55 o
  -1   5   2        5.16        3.55      1.44 o
   0   5   2      762.44      823.35     23.19 o
   1   5   2       33.38       24.17      3.31 o
   2   5   2      485.07      464.68     12.11 o
   3   5   2      497.16      452.67     26.17 o
   4   5   2       71.94       61.46      4.17 o
   5   5   2       42.27       44.61      5.02 o
   6   5   2        0.07        0.18      1.49 o
   7   5   2        2.39        1.98      0.84 o
  -8   6   2        1.48       -0.26      0.66 o
  -7   6   2      153.13      147.76      7.99 o
  -6   6   2        1.46        3.74      1.81 o
  -5   6   2       96.50      101.68      4.89 o
  -4   6   2      176.41      151.93      6.12 o
  -3   6   2       75.89       86.50      4.30 o
  -2   6   2      293.32      291.37      8.29 o
  -1   6   2      295.02      268.93      7.51 o
   0   6   2      188.01      182.79      8.46 o
   1   6   2      798.61      788.03     43.25 o
   2   6   2       75.34       70.32      5.89 o
   3   6   2      171.18      168.93      8.00 o
   4   6   2     1037.06      992.96     52.42 o
   5   6   2       78.11       87.65      4.68 o
   6   6   2       70.45       77.03      3.79 o
  -8   7   2        0.58        0.15      0.85 o
  -7   7   2       36.98       34.96      3.62 o
  -6   7   2       23.03       23.30      3.14 o
  -5   7   2       60.26       58.79      3.74 o
  -4   7   2        7.27        6.43      1.18 o
  -3   7   2      173.89      169.82      6.57 o
  -2   7   2       10.99       11.85      1.69 o
  -1   7   2      173.88      178.41      6.17 o
   0   7   2       30.46       20.51      2.96 o
   1   7   2        0.98        2.41      1.32 o
   2   7   2      283.29      279.78      7.41 o
   3   7   2       48.46       47.95      3.53 o
   4   7   2       69.46       54.49      5.49 o
   5   7   2        7.10        7.63      2.29 o
   6   7   2        9.94       10.18      1.84 o
  -7   8   2       21.66       21.44      1.85 o
  -6   8   2       16.97       15.12      1.81 o
  -5   8   2       12.80       12.50      1.87 o
  -4   8   2       45.19       39.60      2.25 o
  -3   8   2      136.73      149.10      3.94 o
  -2   8   2        3.45        3.64      1.01 o
  -1   8   2       13.25       15.17      2.73 o
   0   8   2      249.95      257.62      6.85 o
   1   8   2        8.44        4.49      1.75 o
   2   8   2        5.91        4.01      1.46 o
   3   8   2      173.08      184.47      7.19 o
   4   8   2       68.52       62.08      4.87 o
   5   8   2        0.02       -0.55      1.31 o
  -7   9   2        0.86        0.80      1.04 o
  -6   9   2       35.03       40.05      2.60 o
  -5   9   2       18.60       22.92      2.31 o
  -4   9   2        0.13       -0.07      0.86 o
  -3   9   2        1.20        0.41      0.73 o
  -2   9   2      123.14      119.33      4.65 o
  -1   9   2        2.17        1.83      0.94 o
   0   9   2       10.68       13.12      1.32 o
   1   9   2        1.52        2.48      1.53 o
   2   9   2       28.97       29.81      4.08 o
   3   9   2        5.42        4.63      1.11 o
   4   9   2       12.24       17.24      3.07 o
  -6  10   2        0.56        1.22      0.97 o
  -5  10   2       17.97       20.70      3.37 o
  -4  10   2       30.50       33.21      2.78 o
  -3  10   2        0.03       -0.96      0.96 o
  -2  10   2       64.39       64.61      4.08 o
  -1  10   2        7.49        8.18      1.62 o
   0  10   2       25.33       22.97      3.57 o
   1  10   2       51.99       50.89      5.19 o
   2  10   2        0.02       -0.98      1.25 o
   3  10   2        2.37        0.89      0.89 o
  -5  11   2        4.47        3.69      1.48 o
  -4  11   2        2.01        3.69      1.10 o
  -3  11   2        0.18       -0.47      1.12 o
  -2  11   2        2.21        1.64      1.16 o
  -1  11   2       11.40       10.17      2.55 o
   0  11   2        3.74        9.42      2.46 o
   1  11   2        0.00       -0.73      1.26 o
   2  11   2        3.03        2.78      0.74 o
  -3  12   2       31.01       33.74      2.08 o
  -2  12   2       11.64       17.56      2.48 o
  -1  12   2        2.15        3.19      0.94 o
   0  12   2        0.15        1.16      1.22 o
   1  12   2        1.07        1.10      0.88 o
   0 -13   3       14.75       19.09      2.19 o
   1 -13   3        0.22        0.33      0.95 o
   2 -13   3        4.13        6.99      1.46 o
  -2 -12   3        1.33       -0.19      0.66 o
  -1 -12   3        0.96        0.25      0.85 o
   0 -12   3       81.71       93.87      4.21 o
   1 -12   3       16.36       13.90      2.32 o
   2 -12   3        0.29       -0.16      0.81 o
   3 -12   3       28.90       35.87      2.43 o
   4 -12   3        3.70        2.61      0.77 o
  -4 -11   3        0.53        1.54      0.75 o
  -3 -11   3        0.49        2.31      0.93 o
  -2 -11   3       23.64       22.78      2.22 o
  -1 -11   3        0.52       -0.10      0.85 o
   0 -11   3        0.35        0.35      1.61 o
   1 -11   3       39.94       38.40      4.33 o
   2 -11   3        1.62        2.38      1.63 o
   3 -11   3        1.83        1.27      0.93 o
   4 -11   3        1.09       -0.23      2.28 o
   5 -11   3       42.94       45.08      3.71 o
  -5 -10   3       23.14       23.13      3.64 o
  -4 -10   3       34.93       36.52      2.76 o
  -3 -10   3        0.09        0.21      1.22 o
  -2 -10   3       36.89       29.87      3.79 o
  -1 -10   3       15.88       16.74      2.94 o
   0 -10   3       43.53       38.07      3.13 o
   1 -10   3        2.55        2.50      1.59 o
   2 -10   3       32.59       33.28      2.31 o
   3 -10   3       10.07        6.18      1.97 o
   4 -10   3       13.36       11.40      2.67 o
   5 -10   3       79.04       84.67      5.97 o
   6 -10   3        2.29        0.77      0.93 o
  -5  -9   3        4.89        6.34      1.36 o
  -4  -9   3        9.61        8.86      1.86 o
  -3  -9   3      275.84      248.15      8.65 o
  -2  -9   3        0.01       -0.45      1.33 o
  -1  -9   3      268.53      259.79      6.38 o
   0  -9   3      178.98      171.85      5.83 o
   1  -9   3       33.67       33.75      1.70 o
   2  -9   3      215.95      219.07      5.54 o
   3  -9   3        6.48        4.62      1.05 o
   4  -9   3       42.30       36.69      4.36 o
   5  -9   3       26.01       25.51      3.62 o
   6  -9   3       10.72        8.97      1.90 o
  -5  -8   3       20.87       25.54      2.57 o
  -4  -8   3        8.38        7.42      2.93 o
  -3  -8   3        6.68        6.15      1.35 o
  -2  -8   3       66.72       64.27      5.91 o
  -1  -8   3       85.64       85.32      4.86 o
   0  -8   3       99.61      107.93      5.44 o
   1  -8   3      636.31      642.12     15.21 o
   2  -8   3        1.08       -0.44      1.59 o
   3  -8   3        1.27        0.99      1.29 o
   4  -8   3       80.93       78.20      4.62 o
   5  -8   3        3.95        1.95      1.45 o
   6  -8   3        1.49        2.52      1.41 o
   7  -8   3        6.66        6.52      1.38 o
  -7  -7   3       24.47       21.17      2.60 o
  -6  -7   3        0.20        4.00      6.46 o
  -5  -7   3       38.52       40.12      3.37 o
  -4  -7   3       48.45       44.41      3.47 o
  -3  -7   3        0.16        1.99      1.91 o
  -2  -7   3      113.61      103.59     11.36 o
  -1  -7   3       45.87       54.06      3.63 o
   0  -7   3       10.39       16.62      1.53 o
   1  -7   3      241.98      266.81     11.14 o
   2  -7   3       96.98       84.93      6.13 o
   3  -7   3       42.89       42.54      3.19 o
   4  -7   3      108.07      113.35      5.57 o
   5  -7   3       49.87       50.69      5.30 o
   6  -7   3        0.65        1.28      1.01 o
   7  -7   3        0.67        0.38      2.39 o
  -7  -6   3       21.84       22.93      2.11 o
  -6  -6   3        1.55        1.98      1.20 o
  -5  -6   3      266.02      246.70      9.33 o
  -4  -6   3       24.60       20.48      2.28 o
  -3  -6   3       23.37       31.36      3.21 o
  -2  -6   3      421.71      394.38     29.21 o
  -1  -6   3      320.91      370.26     10.13 o
   0  -6   3        4.04        7.03      1.12 o
   1  -6   3        2.23        1.51      1.19 o
   2  -6   3       11.71        4.46      1.61 o
   3  -6   3      154.84      145.52     10.65 o
   4  -6   3        0.40        0.79      1.40 o
   5  -6   3       22.88       22.70      2.60 o
   6  -6   3       86.48       91.94      7.15 o
   7  -6   3        1.92        3.85      1.22 o
  -7  -5   3        2.95        3.09      1.14 o
  -6  -5   3        6.12        7.30      1.60 o
  -5  -5   3       49.09       56.70      2.72 o
  -4  -5   3       32.00       36.34      4.36 o
  -3  -5   3       18.60       26.73      2.00 o
  -2  -5   3      162.46      173.28      6.12 o
  -1  -5   3       36.25       26.66      2.18 o
   0  -5   3        0.49        1.35      0.70 o
   1  -5   3      290.70      293.02     10.34 o
   2  -5   3     2727.63     2762.79     68.67 o
   3  -5   3       67.42       77.83      5.50 o
   4  -5   3       39.75       37.33      4.22 o
   5  -5   3     1154.03     1128.79     27.66 o
   6  -5   3       73.93       67.43      6.08 o
   7  -5   3        7.90       10.17      1.80 o
   8  -5   3        1.17        0.68      1.06 o
  -8  -4   3       21.94       20.37      2.36 o
  -7  -4   3        4.93        4.64      1.45 o
  -6  -4   3      356.25      347.22      8.75 o
  -5  -4   3      427.05      425.55     11.88 o
  -4  -4   3      470.00      455.33     42.28 o
  -3  -4   3       79.68       87.11      3.33 o
  -2  -4   3      682.54      784.21     13.29 o
  -1  -4   3     1146.15     1213.59     61.94 o
   0  -4   3      429.75      456.32     13.48 o
   1  -4   3     1056.06     1133.00     29.42 o
   2  -4   3       25.18       29.35      2.75 o
   3  -4   3      275.84      309.38     12.00 o
   4  -4   3       17.49       10.81      2.48 o
   5  -4   3      483.25      483.46     18.93 o
   6  -4   3        7.79        9.10      2.50 o
   7  -4   3       18.47       19.97      2.20 o
   8  -4   3        9.58       10.43      1.96 o
  -8  -3   3        3.80        2.14      0.69 o
  -7  -3   3        8.84        7.10      1.62 o
  -6  -3   3      465.84      455.36     12.65 o
  -5  -3   3       76.72       77.60      5.99 o
  -4  -3   3      121.09      142.20      5.34 o
  -3  -3   3      113.95      125.46      4.59 o
  -2  -3   3        6.52        2.84      0.47 o
  -1  -3   3       85.02      101.00      2.72 o
   0  -3   3       65.60       68.76      2.38 o
   1  -3   3     1797.49     1685.53     29.53 o
   2  -3   3      191.11      204.06      7.99 o
   3  -3   3       54.46       41.95      3.70 o
   4  -3   3      694.39      664.21     22.00 o
   5  -3   3        0.29       -0.99      1.61 o
   6  -3   3       92.99       79.85      6.93 o
   7  -3   3       22.57       21.26      3.21 o
   8  -3   3       75.92       87.96     11.15 o
  -8  -2   3       94.18      104.42      4.55 o
  -7  -2   3       10.53        7.05      1.66 o
  -6  -2   3      180.13      178.99      6.93 o
  -5  -2   3     1124.06     1162.21     37.00 o
  -4  -2   3      249.87      293.86      8.08 o
  -3  -2   3      457.18      540.01      8.13 o
  -2  -2   3     2024.58     2049.34     34.41 o
  -1  -2   3     1243.45     1375.17     16.93 o
   0  -2   3      474.52      539.45     14.36 o
   1  -2   3       41.31       42.33      2.50 o
   2  -2   3     1668.63     1706.79     43.03 o
   3  -2   3        5.49        3.71      1.69 o
   4  -2   3       99.55      105.16      6.86 o
   5  -2   3     1582.40     1468.34     42.97 o
   6  -2   3       21.76       15.84      2.44 o
   7  -2   3       18.93       17.82      3.02 o
   8  -2   3      124.05      132.66      6.60 o
  -8  -1   3       44.27       41.41      2.86 o
  -7  -1   3        0.14       -0.51      0.90 o
  -6  -1   3        0.51        0.44      0.90 o
  -5  -1   3      125.88      114.35      4.85 o
  -4  -1   3      346.01      350.45      8.86 o
  -3  -1   3        0.77        0.46      0.52 o
  -2  -1   3      332.65      310.94      6.98 o
  -1  -1   3     1573.00     1547.18     36.65 o
   0  -1   3      328.08      351.07      9.59 o
   1  -1   3        3.53        6.46      1.07 o
   2  -1   3       72.65       65.99      2.26 o
   3  -1   3       12.17       27.63      3.12 o
   4  -1   3       41.68       34.23      3.99 o
   5  -1   3      883.76      743.08     18.29 o
   6  -1   3        0.39        1.19      1.12 o
   7  -1   3        0.24        1.38      1.28 o
   8  -1   3       70.08       85.51      5.50 o
  -8   0   3        8.35        8.16      2.01 o
  -7   0   3        0.87        1.53      0.94 o
  -6   0   3       58.48       50.75      2.86 o
  -5   0   3        4.44        4.63      1.17 o
  -4   0   3      760.31      711.87     19.71 o
  -3   0   3     2316.53     2273.73     56.42 o
  -2   0   3       31.23       34.82      1.27 o
  -1   0   3     1318.53     1264.56     29.38 o
   0   0   3       89.99       86.70      3.26 o
   1   0   3        2.77        1.17      0.57 o
   2   0   3       13.87       27.85      2.17 o
   3   0   3     1484.52     1573.95     42.11 o
   4   0   3      111.59       99.94      4.86 o
   5   0   3       42.10       42.76      3.40 o
   6   0   3       15.72       11.65      1.96 o
   7   0   3      123.17      112.31      7.38 o
   8   0   3       13.81       21.36      1.74 o
  -9   1   3       40.69       41.75      3.20 o
  -8   1   3       28.83       28.86      2.99 o
  -7   1   3       87.91       82.71      6.47 o
  -6   1   3       91.05       99.33      7.12 o
  -5   1   3      206.17      190.53      9.47 o
  -4   1   3        6.31        9.30      0.99 o
  -3   1   3      143.94      152.75      5.86 o
  -2   1   3      597.89      589.06     13.07 o
  -1   1   3        5.07        6.40      0.42 o
   0   1   3      206.97      224.70      4.64 o
   1   1   3     2175.59     2138.16     30.13 o
   2   1   3       89.15       92.43      3.09 o
   3   1   3       35.98       25.43      2.22 o
   4   1   3      195.26      179.56      6.80 o
   5   1   3      157.57      149.48      6.74 o
   6   1   3      217.19      179.61      8.65 o
   7   1   3       25.05       22.27      2.80 o
   8   1   3      110.54      142.67      6.67 o
  -9   2   3        0.11       -1.42      1.42 o
  -8   2   3       28.87       26.69      2.37 o
  -7   2   3        0.36       -1.37      1.37 o
  -6   2   3      121.21      121.15      7.91 o
  -5   2   3      250.43      234.62     11.11 o
  -4   2   3      792.41      827.84     17.22 o
  -3   2   3      629.97      630.97     10.53 o
  -2   2   3     2793.49     2641.66     36.52 o
  -1   2   3    14101.29    12529.93    203.51 o
   0   2   3     2240.23     2291.29     39.10 o
   1   2   3     2359.88     2372.29     37.17 o
   2   2   3      127.07      131.78      3.65 o
   3   2   3      121.86      129.42      7.55 o
   4   2   3        0.22        1.46      1.03 o
   5   2   3      213.18      192.87     11.28 o
   6   2   3        3.26        1.76      1.09 o
   7   2   3        0.35        1.00      0.99 o
  -8   3   3       87.09       91.41      5.78 o
  -7   3   3       71.68       60.45      5.52 o
  -6   3   3        5.22        1.28      1.25 o
  -5   3   3       68.93       72.72      5.42 o
  -4   3   3      119.01      137.32      5.22 o
  -3   3   3      102.24      116.85      4.07 o
  -2   3   3      548.52      537.46     11.93 o
  -1   3   3     2688.22     2707.52     45.90 o
   0   3   3       84.45      110.90      5.11 o
   1   3   3      353.43      346.66      8.50 o
   2   3   3      936.49      944.72     25.61 o
   3   3   3      441.96      410.74     20.64 o
   4   3   3      157.44      157.87      7.64 o
   5   3   3       95.26       91.44      7.54 o
   6   3   3        9.67        5.04      1.72 o
   7   3   3       50.13       43.99      5.26 o
  -8   4   3        9.91        9.77      2.24 o
  -7   4   3        1.06       -0.40      1.31 o
  -6   4   3       75.23       76.64      6.13 o
  -5   4   3        9.44       10.60      2.21 o
  -4   4   3      146.00      136.40      9.50 o
  -3   4   3      191.05      190.69      5.91 o
  -2   4   3       40.69       47.86      3.55 o
  -1   4   3     1500.53     1526.89     27.87 o
   0   4   3       84.97       92.74      4.93 o
   1   4   3        5.89       10.31      1.09 o
   2   4   3      487.22      460.81     12.14 o
   3   4   3       24.01       24.40      2.40 o
   4   4   3      679.30      626.60     16.09 o
   5   4   3        0.24        0.32      1.40 o
   6   4   3       26.36       28.25      3.80 o
   7   4   3      180.80      214.66     15.07 o
  -8   5   3       26.43       31.27      3.34 o
  -7   5   3       25.48       26.60      3.45 o
  -6   5   3       76.98       85.95      5.26 o
  -5   5   3       57.71       54.92      5.21 o
  -4   5   3      232.50      255.20      8.00 o
  -3   5   3      120.95      133.34      5.14 o
  -2   5   3      594.46      566.71     18.13 o
  -1   5   3      121.16      139.20      6.01 o
   0   5   3      361.24      386.02     13.69 o
   1   5   3      201.93      188.02      9.21 o
   2   5   3       12.83        8.88      3.03 o
   3   5   3       73.41       70.12      6.31 o
   4   5   3      767.22      747.58     22.24 o
   5   5   3        4.86       10.34      2.91 o
   6   5   3       27.83       24.88      2.89 o
  -8   6   3       18.43       21.01      2.60 o
  -7   6   3       79.76       92.55      4.36 o
  -6   6   3        4.84        5.06      1.84 o
  -5   6   3      210.54      215.77      7.92 o
  -4   6   3        0.32        0.08      0.99 o
  -3   6   3      171.38      160.11      6.09 o
  -2   6   3      528.25      510.08     12.36 o
  -1   6   3      234.45      218.83      9.88 o
   0   6   3       41.01       29.66      3.29 o
   1   6   3      157.85      151.04      6.00 o
   2   6   3        1.99        3.84      1.15 o
   3   6   3       50.65       47.47      3.48 o
   4   6   3       12.77       13.61      2.17 o
   5   6   3       33.63       33.04      2.81 o
   6   6   3        0.28        0.13      0.77 o
  -8   7   3       34.37       46.85      3.30 o
  -7   7   3       83.81       76.53      3.80 o
  -6   7   3        1.50        0.77      1.51 o
  -5   7   3       65.36       73.93      4.25 o
  -4   7   3       66.17       72.66      3.51 o
  -3   7   3        6.85        5.60      1.45 o
  -2   7   3       35.29       34.80      2.79 o
  -1   7   3       44.47       42.85      2.93 o
   0   7   3      179.34      165.56      8.89 o
   1   7   3      230.68      221.09      7.89 o
   2   7   3      285.09      262.59     11.88 o
   3   7   3       18.20       19.27      2.36 o
   4   7   3       40.50       40.63      3.39 o
   5   7   3       82.54       95.01      6.58 o
  -7   8   3       31.69       29.52      2.10 o
  -6   8   3       18.36       20.80      2.14 o
  -5   8   3        0.02        0.20      1.01 o
  -4   8   3      148.77      149.14      4.56 o
  -3   8   3        0.29        0.79      0.80 o
  -2   8   3       11.89       11.43      1.15 o
  -1   8   3      126.21      121.18      4.55 o
   0   8   3       13.66       12.92      1.37 o
   1   8   3        1.49        0.64      0.81 o
   2   8   3       29.41       27.93      4.04 o
   3   8   3        0.34        1.21      0.98 o
   4   8   3       11.68        8.87      2.71 o
   5   8   3       29.61       40.46      2.45 o
  -7   9   3       29.34       33.03      2.90 o
  -6   9   3       16.40       19.66      2.15 o
  -5   9   3        0.19        1.30      1.03 o
  -4   9   3       90.73      100.23      5.20 o
  -3   9   3        5.36        6.97      0.91 o
  -2   9   3       38.43       36.93      2.58 o
  -1   9   3       26.92       26.03      2.12 o
   0   9   3        8.90        7.89      1.32 o
   1   9   3       29.84       31.14      4.17 o
   2   9   3       19.18       14.72      3.00 o
   3   9   3       28.02       29.26      3.36 o
   4   9   3       33.76       44.19      4.06 o
  -6  10   3        0.01        2.16      1.32 o
  -5  10   3        3.96        6.26      1.29 o
  -4  10   3       12.25       10.00      1.63 o
  -3  10   3       27.82       29.99      2.59 o
  -2  10   3        5.03        3.52      1.22 o
  -1  10   3        3.65        4.89      1.46 o
   0  10   3       47.91       47.51      3.75 o
   1  10   3        1.53        1.36      1.11 o
   2  10   3        5.38        3.85      1.26 o
   3  10   3       51.95       56.93      3.71 o
  -5  11   3        0.78        3.40      1.09 o
  -4  11   3        6.55        4.45      1.59 o
  -3  11   3        0.10        1.38      0.93 o
  -2  11   3       21.16       27.63      3.24 o
  -1  11   3        2.41        2.62      1.11 o
   0  11   3        2.04        1.02      0.82 o
   1  11   3       17.94       17.14      2.55 o
   2  11   3        0.29        0.74      1.29 o
  -3  12   3       13.15       12.85      1.94 o
  -2  12   3        6.07        6.31      1.06 o
  -1  12   3       24.96       25.17      1.92 o
   0  12   3        0.30        0.74      0.97 o
   0 -13   4        0.20        1.55      1.22 o
   1 -13   4        7.28       12.38      1.99 o
   2 -13   4        1.44        0.78      1.09 o
  -3 -12   4        1.06        1.48      1.06 o
  -2 -12   4        1.59        1.37      0.80 o
  -1 -12   4       14.95       13.69      1.25 o
   0 -12   4        4.28        4.80      1.49 o
   1 -12   4        9.30        8.38      2.04 o
   2 -12   4       10.53        9.70      1.34 o
   3 -12   4        0.66       -0.03      0.79 o
   4 -12   4        0.01        1.27      0.69 o
  -4 -11   4        7.02        5.77      1.12 o
  -3 -11   4        4.87        6.44      1.32 o
  -2 -11   4        0.84        1.41      0.93 o
  -1 -11   4       14.94       14.82      1.80 o
   0 -11   4        4.75        4.89      1.80 o
   1 -11   4        2.34        3.31      1.12 o
   2 -11   4        0.00        2.46      1.35 o
   3 -11   4        3.94        5.05      1.82 o
   4 -11   4        1.01        1.94      1.37 o
   5 -11   4        6.19        5.89      1.48 o
  -5 -10   4        4.19        4.67      1.54 o
  -4 -10   4       11.95       11.59      1.71 o
  -3 -10   4       21.11       22.05      2.60 o
  -2 -10   4        8.53        7.40      2.15 o
  -1 -10   4        0.87       -1.73      1.73 o
   0 -10   4       13.00       14.36      2.30 o
   1 -10   4      237.17      210.19     11.01 o
   2 -10   4        4.62        3.42      0.97 o
   3 -10   4        6.37        6.25      1.49 o
   4 -10   4       31.28       23.71      3.58 o
   5 -10   4       14.69        9.42      2.25 o
   6 -10   4        0.18        1.88      0.97 o
  -6  -9   4        3.36        6.00      1.53 o
  -5  -9   4        1.47        2.05      0.96 o
  -4  -9   4       32.73       29.19      2.72 o
  -3  -9   4        0.97       -0.23      0.95 o
  -2  -9   4       68.19       72.43      6.40 o
  -1  -9   4      104.64       98.50      3.66 o
   0  -9   4        3.51        1.61      0.95 o
   1  -9   4      245.92      259.69      6.29 o
   2  -9   4      101.50      106.21      3.80 o
   3  -9   4        0.05       -0.31      0.81 o
   4  -9   4       45.87       52.58      5.21 o
   5  -9   4        5.45        6.36      2.13 o
   6  -9   4        3.24        4.34      1.68 o
  -6  -8   4        2.74        5.85      2.04 o
  -5  -8   4        3.70        5.65      1.48 o
  -4  -8   4        2.08        3.19      1.26 o
  -3  -8   4       65.76       53.42      4.22 o
  -2  -8   4       10.64       12.60      1.68 o
  -1  -8   4       26.73       28.64      2.87 o
   0  -8   4       18.32       14.92      2.10 o
   1  -8   4        0.89        2.74      0.86 o
   2  -8   4       18.16       19.45      2.11 o
   3  -8   4       63.00       68.06      3.40 o
   4  -8   4        3.15        2.34      1.15 o
   5  -8   4        0.03       -0.37      1.60 o
   6  -8   4        1.44        0.29      1.39 o
   7  -8   4        1.23       -0.04      0.82 o
  -7  -7   4       19.52       22.97      2.74 o
  -6  -7   4        4.08        4.56      1.48 o
  -5  -7   4        2.39        1.93      1.14 o
  -4  -7   4      222.92      209.56     12.53 o
  -3  -7   4      147.90      140.67      6.40 o
  -2  -7   4       21.49       22.12      2.40 o
  -1  -7   4       54.72       74.42      4.24 o
   0  -7   4     1110.40     1140.81     23.83 o
   1  -7   4        8.48       15.30      1.81 o
   2  -7   4       41.25       34.35      2.62 o
   3  -7   4      525.64      512.00     18.64 o
   4  -7   4       67.63       66.56      4.29 o
   5  -7   4       11.39       11.91      2.71 o
   6  -7   4       95.46       89.79      7.06 o
   7  -7   4        2.71        3.48      0.96 o
  -7  -6   4        6.00        5.11      1.20 o
  -6  -6   4      224.65      236.27      8.06 o
  -5  -6   4      387.59      403.71      9.55 o
  -4  -6   4       21.77       15.53      1.96 o
  -3  -6   4      311.17      293.07      9.51 o
  -2  -6   4      279.91      314.15      9.51 o
  -1  -6   4       51.01       50.74      3.17 o
   0  -6   4      701.11      769.15     13.29 o
   1  -6   4      320.92      331.81     28.32 o
   2  -6   4       67.17       66.57      3.43 o
   3  -6   4        9.33        7.42      2.00 o
   4  -6   4      656.72      566.12     20.65 o
   5  -6   4       57.70       58.24      4.12 o
   6  -6   4       14.91        9.96      2.49 o
   7  -6   4       71.29       73.31      3.94 o
  -8  -5   4        7.03       11.54      1.81 o
  -7  -5   4       21.23       22.02      2.39 o
  -6  -5   4        5.32        4.11      1.26 o
  -5  -5   4      210.98      204.44      5.39 o
  -4  -5   4        0.76        0.52      1.67 o
  -3  -5   4      158.49      176.26     14.67 o
  -2  -5   4     1530.53     1660.02     31.74 o
  -1  -5   4        1.04        4.27      0.98 o
   0  -5   4        1.25        1.12      0.59 o
   1  -5   4      165.89      147.01      6.65 o
   2  -5   4      193.54      168.18      7.72 o
   3  -5   4        1.45        1.86      1.36 o
   4  -5   4      488.76      475.31     18.08 o
   5  -5   4       17.71       17.51      3.35 o
   6  -5   4      191.80      202.71     11.41 o
   7  -5   4       28.62       32.57      2.81 o
  -8  -4   4        0.59       -0.05      0.93 o
  -7  -4   4        3.01        2.91      0.95 o
  -6  -4   4       82.43       81.17      4.66 o
  -5  -4   4      276.82      265.28     12.23 o
  -4  -4   4     1459.55     1462.78     46.07 o
  -3  -4   4       41.96       44.51      2.89 o
  -2  -4   4      200.28      197.79      7.35 o
  -1  -4   4     1445.98     1422.01     35.15 o
   0  -4   4       74.77       68.68      2.52 o
   1  -4   4       47.58       46.02      2.22 o
   2  -4   4      460.78      498.98     15.83 o
   3  -4   4      107.96      122.14      6.98 o
   4  -4   4       25.88       31.05      3.94 o
   5  -4   4      185.57      189.21     10.90 o
   6  -4   4      154.94      160.99     11.00 o
   7  -4   4        0.28       -0.39      1.01 o
   8  -4   4        1.10        2.30      1.09 o
  -8  -3   4       29.69       30.79      1.94 o
  -7  -3   4      102.44      106.32      5.49 o
  -6  -3   4      283.48      263.54     12.74 o
  -5  -3   4        8.04        5.85      1.87 o
  -4  -3   4      372.08      398.62     10.35 o
  -3  -3   4      574.16      601.65     25.33 o
  -2  -3   4      465.87      525.57      7.64 o
  -1  -3   4       27.43       31.96      1.48 o
   0  -3   4     2749.48     2823.26     33.91 o
   1  -3   4      678.00      724.47     19.76 o
   2  -3   4      503.96      518.28     16.14 o
   3  -3   4     2308.72     2271.29     58.53 o
   4  -3   4      201.73      190.96     10.09 o
   5  -3   4     1380.27     1326.29     40.19 o
   6  -3   4      105.21      100.45      8.13 o
   7  -3   4       10.80       11.26      1.93 o
   8  -3   4       42.06       52.08      3.02 o
  -8  -2   4       17.70       16.77      1.90 o
  -7  -2   4       13.60       18.57      2.39 o
  -6  -2   4     1058.99     1030.88     18.55 o
  -5  -2   4        4.28        5.78      1.36 o
  -4  -2   4      435.72      441.97     10.78 o
  -3  -2   4     1971.70     1947.96     87.77 o
  -2  -2   4       28.91       26.61      1.25 o
  -1  -2   4     4306.03     4250.81     70.85 o
   0  -2   4       42.66       48.51      1.95 o
   1  -2   4      136.89      153.02      4.37 o
   2  -2   4       67.27       90.64      3.49 o
   3  -2   4      140.20      148.49      7.86 o
   4  -2   4      112.12      111.79      7.60 o
   5  -2   4      306.67      282.65      9.74 o
   6  -2   4      122.09       94.97      7.76 o
   7  -2   4      166.81      178.45      9.55 o
   8  -2   4       66.38       95.40      5.22 o
  -8  -1   4       23.99       23.00      1.87 o
  -7  -1   4       20.46       20.07      1.92 o
  -6  -1   4      141.75      140.44      6.14 o
  -5  -1   4        3.71        0.75      1.55 o
  -4  -1   4      421.00      428.10     15.31 o
  -3  -1   4      688.04      675.63     20.37 o
  -2  -1   4       76.70       81.40      1.76 o
  -1  -1   4      144.60      154.86      2.58 o
   0  -1   4       55.53       57.03      2.10 o
   1  -1   4      159.25      164.34      3.23 o
   2  -1   4      864.93      965.23     18.62 o
   3  -1   4        6.66        3.80      2.05 o
   4  -1   4      256.96      224.55     11.31 o
   5  -1   4       53.71       50.37      3.08 o
   6  -1   4       18.48       13.17      2.23 o
   7  -1   4       96.08       83.96      4.22 o
   8  -1   4       33.22       39.78      3.34 o
  -9   0   4       21.04       27.62      2.74 o
  -8   0   4       14.52       13.15      3.49 o
  -7   0   4       85.87       81.48      4.88 o
  -6   0   4       14.31       14.66      1.40 o
  -5   0   4      275.00      254.50     11.46 o
  -4   0   4     1401.98     1396.18     38.22 o
  -3   0   4        4.67        9.06      1.95 o
  -2   0   4     1319.26     1153.00     30.05 o
   0   0   4       65.07       54.57      2.04 o
   1   0   4      401.57      363.50      8.71 o
   2   0   4     9798.31     9641.00    159.44 o
   3   0   4      217.29      199.01      9.61 o
   4   0   4      115.98      107.91      5.29 o
   5   0   4      188.93      165.18      5.71 o
   6   0   4       25.61       29.44      3.02 o
   7   0   4       33.43       25.86      3.35 o
  -9   1   4        5.37        7.34      1.53 o
  -8   1   4        0.63       -1.90      1.90 o
  -7   1   4      868.20      810.34     30.37 o
  -6   1   4       40.13       45.56      2.88 o
  -5   1   4       21.25       20.13      3.22 o
  -4   1   4        3.88        6.41      1.11 o
  -3   1   4      541.87      540.72     17.49 o
  -2   1   4      164.15      163.04      4.46 o
  -1   1   4     3839.27     3951.49     45.65 o
   0   1   4     1134.32     1131.98     16.74 o
   1   1   4       35.75       37.08      2.03 o
   2   1   4     1010.37     1065.64     16.79 o
   3   1   4     2217.26     2117.06     39.20 o
   4   1   4       76.41       75.32      6.18 o
   5   1   4       45.80       47.13      3.73 o
   6   1   4      161.67      166.97     14.37 o
   7   1   4        9.75        4.87      1.63 o
  -9   2   4        6.55        6.60      2.49 o
  -8   2   4       56.20       58.53      3.44 o
  -7   2   4      114.75      117.06      4.70 o
  -6   2   4       24.52       19.12      2.37 o
  -5   2   4      304.94      309.39      9.07 o
  -4   2   4        7.89        7.20      1.22 o
  -3   2   4      108.81       97.16      3.58 o
  -2   2   4      733.21      693.79     11.18 o
  -1   2   4      165.51      198.87      4.54 o
   0   2   4     2898.52     2891.15     49.06 o
   1   2   4      122.00      112.73      5.49 o
   2   2   4       43.84       44.15      2.75 o
   3   2   4      747.18      688.66     15.90 o
   4   2   4       56.16       50.16      3.62 o
   5   2   4        1.80        1.71      2.22 o
   6   2   4       74.91       69.96      6.32 o
   7   2   4       18.27       12.95      2.40 o
  -8   3   4       37.81       39.96      2.80 o
  -7   3   4       59.06       57.64      3.74 o
  -6   3   4      255.74      238.62      6.90 o
  -5   3   4      136.65      127.78      7.41 o
  -4   3   4      289.33      276.64     11.13 o
  -3   3   4       24.51       19.74      1.64 o
  -2   3   4       63.50       53.38      2.55 o
  -1   3   4       29.42       26.51      2.69 o
   0   3   4      132.81      144.95      4.80 o
   1   3   4      129.95      126.29      4.59 o
   2   3   4      516.34      501.43     12.21 o
   3   3   4        6.79        9.37      1.73 o
   4   3   4      295.72      280.59      9.39 o
   5   3   4      150.45      137.92      9.03 o
   6   3   4       21.16       20.69      3.43 o
   7   3   4       37.38       40.43      2.62 o
  -8   4   4        1.71        3.52      1.51 o
  -7   4   4      160.47      149.64      8.83 o
  -6   4   4        0.76        2.85      1.69 o
  -5   4   4       38.75       39.35      4.25 o
  -4   4   4      582.10      589.42     32.57 o
  -3   4   4      136.77      144.39      5.08 o
  -2   4   4      301.87      285.49     10.62 o
  -1   4   4      139.45      130.87      7.19 o
   0   4   4       41.39       39.71      3.47 o
   1   4   4      392.59      407.32      9.90 o
   2   4   4      121.03      121.79     12.32 o
   3   4   4       12.63       16.81      2.05 o
   4   4   4      739.76      703.24     17.72 o
   5   4   4        0.11        1.49      1.29 o
   6   4   4      117.53      109.96      7.19 o
   7   4   4       15.70       27.79      2.60 o
  -8   5   4        7.01        5.89      1.59 o
  -7   5   4        4.26        4.65      1.49 o
  -6   5   4       24.33       24.57      3.44 o
  -5   5   4      147.58      148.20      8.80 o
  -4   5   4      133.56      135.04      5.53 o
  -3   5   4      226.43      204.09      6.76 o
  -2   5   4      100.61       91.98      5.77 o
  -1   5   4      171.10      188.32      6.65 o
   0   5   4       43.18       65.98      4.75 o
   1   5   4       33.50       49.11      4.47 o
   2   5   4      741.82      700.48     23.50 o
   3   5   4        7.36        8.75      1.29 o
   4   5   4      191.88      169.42     10.28 o
   5   5   4       30.74       32.97      4.39 o
   6   5   4       65.65       63.50      3.37 o
  -8   6   4        0.26       -1.53      1.56 o
  -7   6   4        2.05        1.36      0.99 o
  -6   6   4        4.84        7.03      2.15 o
  -5   6   4      103.40       92.87      7.10 o
  -4   6   4        2.26        2.24      1.09 o
  -3   6   4        2.33        2.88      1.06 o
  -2   6   4        7.05        7.19      2.15 o
  -1   6   4       85.67       81.14      5.80 o
   0   6   4      769.29      786.50     42.53 o
   1   6   4       65.82       65.83      3.94 o
   2   6   4        2.52        1.38      1.02 o
   3   6   4      694.72      683.46     16.78 o
   4   6   4        5.58        6.91      2.93 o
   5   6   4       80.40       82.21      4.54 o
   6   6   4       22.32       30.60      1.95 o
  -7   7   4       17.42       20.26      1.98 o
  -6   7   4       46.43       55.50      5.62 o
  -5   7   4       27.63       30.63      1.98 o
  -4   7   4        0.81        0.98      0.86 o
  -3   7   4       20.96       22.16      1.96 o
  -2   7   4        0.76       -1.01      1.01 o
  -1   7   4        4.83        6.37      2.09 o
   0   7   4        0.47        1.26      1.79 o
   1   7   4        1.54        0.57      0.75 o
   2   7   4      344.90      298.78     14.37 o
   3   7   4       68.95       72.45      3.64 o
   4   7   4        6.22        7.39      2.61 o
   5   7   4       26.28       32.98      2.47 o
  -7   8   4        3.74        4.84      1.02 o
  -6   8   4        9.00        7.11      2.16 o
  -5   8   4       13.24       14.24      2.07 o
  -4   8   4       15.83       17.75      1.59 o
  -3   8   4        0.61        0.54      0.81 o
  -2   8   4        8.12        9.05      1.03 o
  -1   8   4      166.41      159.44      5.45 o
   0   8   4       67.72       65.02      2.98 o
   1   8   4       55.51       49.82      3.63 o
   2   8   4       68.11       66.80      4.48 o
   3   8   4      204.49      206.15      7.76 o
   4   8   4       22.57       20.46      3.27 o
  -6   9   4        0.87       -0.94      0.94 o
  -5   9   4       14.69       19.72      2.23 o
  -4   9   4       17.42       19.79      2.35 o
  -3   9   4        5.27        5.34      0.98 o
  -2   9   4       39.51       45.51      2.88 o
  -1   9   4       53.11       53.68      3.11 o
   0   9   4        0.76        0.47      1.08 o
   1   9   4       11.30       15.17      2.32 o
   2   9   4        8.94        8.98      1.82 o
   3   9   4       19.03       18.61      1.99 o
   4   9   4        0.25        0.70      1.15 o
  -6  10   4       16.18       13.15      2.06 o
  -5  10   4        1.96        0.43      0.80 o
  -4  10   4       41.79       44.02      3.14 o
  -3  10   4       77.89       89.61      5.31 o
  -2  10   4       33.72       37.50      3.11 o
  -1  10   4        3.05        4.21      1.91 o
   0  10   4       13.96       16.47      2.13 o
   1  10   4        2.39        2.62      2.04 o
   2  10   4        0.24        1.14      2.03 o
   3  10   4       54.26       70.37      4.33 o
  -4  11   4        0.03        0.16      1.18 o
  -3  11   4        0.25        1.33      1.00 o
  -2  11   4        6.40        5.75      1.28 o
  -1  11   4        5.51        7.19      1.40 o
   0  11   4        0.19        0.18      0.76 o
   1  11   4       10.44       10.28      1.82 o
   0 -13   5        2.62        1.60      0.91 o
   1 -13   5        0.69        2.23      1.08 o
   2 -13   5        5.96        7.68      1.50 o
  -3 -12   5        3.58        4.46      1.19 o
  -2 -12   5        6.38        8.84      1.23 o
  -1 -12   5        0.79        0.57      0.78 o
   0 -12   5        0.83        0.91      1.19 o
   1 -12   5        4.04        3.30      1.30 o
   2 -12   5       18.99       15.34      2.68 o
   3 -12   5        4.45        3.63      1.44 o
   4 -12   5        9.59        7.06      1.76 o
  -4 -11   5        0.44        0.94      1.31 o
  -3 -11   5       42.93       39.64      2.76 o
  -2 -11   5        0.57        0.79      0.85 o
  -1 -11   5      176.67      195.70      6.93 o
   0 -11   5       52.62       53.52      3.61 o
   1 -11   5       41.00       42.80      4.44 o
   2 -11   5       95.86      103.99      6.68 o
   3 -11   5        7.29        9.29      2.15 o
   4 -11   5       14.43        9.90      2.11 o
   5 -11   5       12.59       11.20      1.81 o
  -5 -10   5        3.23        0.65      1.37 o
  -4 -10   5       18.51       20.47      2.10 o
  -3 -10   5        7.86        4.28      1.38 o
  -2 -10   5        1.45       -0.22      1.35 o
  -1 -10   5      228.29      242.32     20.63 o
   0 -10   5      138.05      123.45      8.32 o
   1 -10   5      110.94      108.17      5.47 o
   2 -10   5       98.01      103.60      4.24 o
   3 -10   5        1.46        2.05      1.11 o
   4 -10   5       45.74       40.87      4.45 o
   5 -10   5        0.58       -1.09      1.17 o
  -6  -9   5        2.92        4.05      1.20 o
  -5  -9   5        0.13        0.29      1.45 o
  -4  -9   5       37.93       39.72      3.21 o
  -3  -9   5        8.88        5.27      1.86 o
  -2  -9   5       25.00       21.31      1.77 o
  -1  -9   5        2.05        1.19      1.14 o
   0  -9   5        3.67        3.92      1.01 o
   1  -9   5       53.59       50.66      3.08 o
   2  -9   5       37.85       38.57      2.29 o
   3  -9   5       36.01       36.86      3.74 o
   4  -9   5       72.94       84.05      4.65 o
   5  -9   5       30.44       33.78      4.08 o
   6  -9   5        3.44        6.98      1.80 o
  -6  -8   5        4.98        6.86      1.92 o
  -5  -8   5       81.89       88.71      4.78 o
  -4  -8   5       96.22       91.77      5.03 o
  -3  -8   5       21.82       15.59      2.13 o
  -2  -8   5      150.68      157.50      4.82 o
  -1  -8   5      147.22      159.43      7.85 o
   0  -8   5       14.73       13.35      2.00 o
   1  -8   5        0.67        6.36      2.74 o
   2  -8   5       86.40       91.24      6.86 o
   3  -8   5        2.73        4.30      1.15 o
   4  -8   5       20.89       23.43      2.67 o
   5  -8   5        8.74       10.43      2.72 o
   6  -8   5       35.32       34.45      3.91 o
  -7  -7   5        4.97        3.15      1.41 o
  -6  -7   5        0.00        0.70      1.80 o
  -5  -7   5       11.71       10.28      2.28 o
  -4  -7   5       69.11       57.86      3.94 o
  -3  -7   5        3.63        5.47      2.32 o
  -2  -7   5      238.48      249.89      8.74 o
  -1  -7   5       22.06       23.22      2.45 o
   0  -7   5        0.55        0.04      1.16 o
   1  -7   5        5.31        8.57      1.48 o
   2  -7   5      691.15      763.79     23.71 o
   3  -7   5        4.02        1.28      1.47 o
   4  -7   5        4.10        3.34      1.29 o
   5  -7   5      261.37      248.71     12.97 o
   6  -7   5        9.60        4.16      1.89 o
   7  -7   5       26.38       22.17      1.77 o
  -7  -6   5       20.95       22.88      2.26 o
  -6  -6   5       31.13       28.11      2.62 o
  -5  -6   5       15.87       15.59      1.74 o
  -4  -6   5      279.17      257.36      8.63 o
  -3  -6   5      450.63      416.58     17.36 o
  -2  -6   5       92.23      103.90      4.97 o
  -1  -6   5      403.30      434.01     11.32 o
   0  -6   5      367.79      387.90     10.15 o
   1  -6   5      300.53      375.22     12.72 o
   2  -6   5       15.67       21.79      2.81 o
   3  -6   5        4.04        6.52      2.08 o
   4  -6   5       37.24       42.31      2.76 o
   5  -6   5      293.90      276.42     13.82 o
   6  -6   5        5.89        2.67      1.76 o
   7  -6   5       39.20       32.28      2.58 o
  -8  -5   5        4.01        1.86      1.18 o
  -7  -5   5       42.21       47.85      3.33 o
  -6  -5   5      169.62      149.55     22.12 o
  -5  -5   5       42.70       40.60      2.32 o
  -4  -5   5        0.21       -0.51      1.75 o
  -3  -5   5       16.37       17.80      3.18 o
  -2  -5   5      152.34      128.12      5.23 o
  -1  -5   5        4.88        8.08      1.31 o
   0  -5   5        5.72        7.31      1.99 o
   1  -5   5      476.94      504.48     15.45 o
   2  -5   5      615.15      645.30     19.98 o
   3  -5   5       41.32       47.73      4.51 o
   4  -5   5       12.28       11.57      2.75 o
   5  -5   5       19.57       20.78      2.15 o
   6  -5   5      147.34      151.91      6.58 o
   7  -5   5       24.11       23.64      2.23 o
  -8  -4   5       31.21       36.98      2.55 o
  -7  -4   5        0.43       -0.63      0.94 o
  -6  -4   5      223.75      228.10     11.74 o
  -5  -4   5      429.93      445.69     12.40 o
  -4  -4   5       68.72       84.78      4.36 o
  -3  -4   5      259.43      312.20     13.44 o
  -2  -4   5     2855.28     3178.17     55.68 o
  -1  -4   5       51.74       47.59      2.58 o
   0  -4   5       31.25       29.14      1.81 o
   1  -4   5       13.58       34.62      2.79 o
   2  -4   5      106.46      108.25      6.04 o
   3  -4   5       10.75        4.88      1.73 o
   4  -4   5       31.76       29.56      4.09 o
   5  -4   5      273.54      260.41      8.43 o
   6  -4   5       58.64       67.15      4.45 o
   7  -4   5        0.93        0.06      0.96 o
  -8  -3   5       50.72       59.14      2.71 o
  -7  -3   5        2.46        1.95      1.15 o
  -6  -3   5      297.57      284.96      9.37 o
  -5  -3   5      234.69      246.28     11.96 o
  -4  -3   5      134.92      131.01      8.06 o
  -3  -3   5        0.10       -0.89      0.90 o
  -2  -3   5      210.58      201.43      5.80 o
  -1  -3   5      656.34      740.01     13.04 o
   0  -3   5       26.73       30.22      1.21 o
   1  -3   5     1286.61     1469.69     37.57 o
   2  -3   5     1235.38     1336.21     36.04 o
   3  -3   5        1.69       -0.03      1.48 o
   4  -3   5      394.36      403.35     16.70 o
   5  -3   5      927.78      838.05     20.06 o
   6  -3   5        5.83        2.86      1.85 o
   7  -3   5       10.19       10.01      2.23 o
  -8  -2   5        0.28       -0.60      0.87 o
  -7  -2   5       64.78       63.05      3.35 o
  -6  -2   5      259.15      270.10      6.40 o
  -5  -2   5       11.56       13.29      2.85 o
  -4  -2   5      733.74      663.62     22.09 o
  -3  -2   5      606.79      583.57     19.21 o
  -2  -2   5       16.25       18.28      1.13 o
  -1  -2   5     5880.65     5775.71     77.95 o
   0  -2   5       16.97       30.45      1.58 o
   1  -2   5      160.06      205.46      3.89 o
   2  -2   5        5.59       11.54      1.42 o
   3  -2   5      117.04      143.84      8.18 o
   4  -2   5        5.51        7.42      2.67 o
   5  -2   5        6.30        8.03      2.49 o
   6  -2   5       57.72       55.49      5.67 o
   7  -2   5       24.33       25.05      2.53 o
  -8  -1   5       12.70       10.94      1.26 o
  -7  -1   5       27.85       27.42      4.07 o
  -6  -1   5       23.40       23.28      1.71 o
  -5  -1   5        1.38       -0.50      1.77 o
  -4  -1   5       80.31       88.39      6.12 o
  -3  -1   5      148.92      163.29      7.91 o
  -2  -1   5      184.39      215.62      4.25 o
  -1  -1   5      109.31      103.94      2.60 o
   0  -1   5      337.36      389.77      7.92 o
   1  -1   5      916.21      926.49     15.17 o
   2  -1   5      105.36       92.80      4.38 o
   3  -1   5       34.19       32.85      4.02 o
   4  -1   5      173.10      146.13      9.18 o
   5  -1   5        9.62        6.37      1.17 o
   6  -1   5       56.28       49.11      5.03 o
   7  -1   5       67.95       68.66      3.03 o
  -9   0   5       17.61       19.20      2.20 o
  -8   0   5       48.59       48.49      2.67 o
  -7   0   5       18.22       14.51      1.43 o
  -6   0   5        0.93        1.31      0.83 o
  -5   0   5        0.72        1.75      1.67 o
  -4   0   5        3.79        4.34      2.00 o
  -3   0   5      139.53      120.05      6.42 o
  -2   0   5       16.47        7.97      1.03 o
  -1   0   5      443.75      472.99      7.88 o
   0   0   5       31.48       31.46      1.94 o
   1   0   5     2665.49     2543.31     44.31 o
   2   0   5        5.56        7.11      1.30 o
   3   0   5      100.91       95.02      4.51 o
   4   0   5      196.43      167.66      6.78 o
   5   0   5      321.31      295.71      9.91 o
   6   0   5       38.67       34.04      3.00 o
   7   0   5       33.95       34.17      2.71 o
  -9   1   5        1.50        3.49      1.23 o
  -8   1   5       94.60      103.94      4.97 o
  -7   1   5       77.23       68.76      3.58 o
  -6   1   5       96.83      104.87      4.50 o
  -5   1   5      265.11      261.18     12.23 o
  -4   1   5      127.14      137.61      4.95 o
  -3   1   5       13.01        9.50      2.05 o
  -2   1   5       41.26       42.95      1.79 o
  -1   1   5       86.01       86.68      2.42 o
   0   1   5       49.08       47.99      3.44 o
   1   1   5      444.07      450.45      9.39 o
   2   1   5     1282.49     1266.86     42.02 o
   3   1   5       19.49       19.59      2.86 o
   4   1   5       16.71       14.93      3.03 o
   5   1   5      149.26      136.56      5.14 o
   6   1   5        3.38        4.43      1.48 o
   7   1   5        7.78        5.77      1.87 o
  -9   2   5        0.21       -0.23      0.99 o
  -8   2   5        3.06        2.63      1.09 o
  -7   2   5       17.43       17.10      1.86 o
  -6   2   5       27.31       23.72      2.11 o
  -5   2   5      126.27      128.01      8.42 o
  -4   2   5        2.72        3.07      1.14 o
  -3   2   5      811.27      859.61     17.55 o
  -2   2   5      437.24      462.76     12.30 o
  -1   2   5     2489.18     2503.71     82.81 o
   0   2   5      268.43      288.80      5.06 o
   1   2   5       13.98       16.78      1.61 o
   2   2   5     2964.06     3112.08     55.01 o
   3   2   5       55.63       59.58      3.84 o
   4   2   5        0.36        3.80      1.22 o
   5   2   5      138.57      106.45      5.56 o
   6   2   5        0.67        1.54      0.95 o
   7   2   5       38.65       41.48      3.40 o
  -8   3   5        0.83       -1.02      1.02 o
  -7   3   5      297.85      314.41      9.80 o
  -6   3   5       56.14       59.12      3.25 o
  -5   3   5       12.20       14.29      2.58 o
  -4   3   5      657.71      685.88     15.75 o
  -3   3   5      621.22      593.14     25.14 o
  -2   3   5      127.44      135.51      4.65 o
  -1   3   5      258.19      296.19     11.21 o
   0   3   5      120.91       97.78      4.12 o
   1   3   5        4.36        4.11      1.12 o
   2   3   5       47.73       53.73      3.30 o
   3   3   5       42.85       39.07      3.02 o
   4   3   5      496.33      479.78     10.91 o
   5   3   5       23.82       16.65      1.82 o
   6   3   5       72.57       74.30      3.99 o
   7   3   5      173.79      217.58      8.47 o
  -8   4   5        0.07        1.11      1.19 o
  -7   4   5       66.41       68.04      5.74 o
  -6   4   5      108.55      111.38      5.26 o
  -5   4   5      341.08      341.56     14.19 o
  -4   4   5       54.21       60.26      5.95 o
  -3   4   5       50.91       39.16      3.59 o
  -2   4   5     4517.20     4521.08     77.50 o
  -1   4   5      229.15      235.68     10.08 o
   0   4   5        2.11        6.68      1.83 o
   1   4   5      739.39      685.22     15.70 o
   2   4   5       14.05       12.42      1.83 o
   3   4   5       11.31       12.43      1.92 o
   4   4   5       28.03       28.03      2.84 o
   5   4   5       23.16       25.45      2.65 o
   6   4   5        4.63        3.63      1.03 o
  -8   5   5       47.35       55.35      4.33 o
  -7   5   5      103.44      109.55      4.98 o
  -6   5   5        0.67        1.41      0.97 o
  -5   5   5       20.13       20.43      2.28 o
  -4   5   5      161.56      171.29      6.45 o
  -3   5   5      114.50      128.19      6.00 o
  -2   5   5      609.49      553.76     18.73 o
  -1   5   5       83.25       86.49      4.17 o
   0   5   5        1.17        2.81      1.44 o
   1   5   5        1.85        0.73      1.34 o
   2   5   5       84.78       76.21      6.12 o
   3   5   5       53.05       47.39      2.97 o
   4   5   5       19.13       15.49      2.14 o
   5   5   5       72.58       82.33      4.42 o
   6   5   5        6.97        9.67      1.02 o
  -8   6   5       21.59       27.24      2.16 o
  -7   6   5       15.35       16.82      1.96 o
  -6   6   5        4.16        4.73      1.24 o
  -5   6   5       23.86       25.60      2.12 o
  -4   6   5      152.60      159.39      4.57 o
  -3   6   5        1.04        0.90      1.08 o
  -2   6   5       29.89       31.21      3.87 o
  -1   6   5        7.87        7.41      2.27 o
   0   6   5        4.11        4.75      1.26 o
   1   6   5        2.27        2.09      1.72 o
   2   6   5       24.28       22.46      2.64 o
   3   6   5       63.48       64.98      4.53 o
   4   6   5        0.72        0.54      1.97 o
   5   6   5       49.79       58.14      2.67 o
  -7   7   5        9.28       10.61      2.25 o
  -6   7   5       29.96       36.40      5.52 o
  -5   7   5        2.02        2.69      0.98 o
  -4   7   5       87.07       93.50      3.54 o
  -3   7   5       56.42       57.70      2.74 o
  -2   7   5       50.54       48.01      2.15 o
  -1   7   5      237.58      232.24      6.62 o
   0   7   5       17.90       21.08      2.00 o
   1   7   5        1.82        2.36      1.49 o
   2   7   5        2.19        1.80      1.31 o
   3   7   5       20.32       23.33      2.73 o
   4   7   5        9.46       10.20      2.50 o
   5   7   5       10.97       11.52      1.85 o
  -7   8   5        8.93        7.05      1.65 o
  -6   8   5        7.02        8.05      2.28 o
  -5   8   5        0.01       -0.12      0.99 o
  -4   8   5        0.55       -0.21      0.72 o
  -3   8   5       39.80       39.78      2.36 o
  -2   8   5       42.15       39.55      2.05 o
  -1   8   5       12.13       14.50      2.41 o
   0   8   5       55.26       53.25      3.16 o
   1   8   5        7.17        5.37      1.01 o
   2   8   5       28.05       28.29      2.87 o
   3   8   5      158.57      166.95      6.52 o
   4   8   5        0.25        0.83      1.44 o
  -6   9   5        2.15        1.92      0.93 o
  -5   9   5        2.40        3.13      1.17 o
  -4   9   5       13.47       14.09      4.15 o
  -3   9   5       14.45       17.35      2.29 o
  -2   9   5       17.44       21.97      2.54 o
  -1   9   5       24.91       26.21      3.84 o
   0   9   5       44.74       44.13      3.50 o
   1   9   5       51.83       54.35      3.82 o
   2   9   5       16.86       19.95      4.44 o
   3   9   5       18.65       22.85      3.04 o
  -5  10   5        4.68        2.66      1.44 o
  -4  10   5        0.08       -0.91      1.28 o
  -3  10   5        2.32        1.22      1.57 o
  -2  10   5       19.45       23.28      3.32 o
  -1  10   5       38.36       38.82      3.15 o
   0  10   5        0.49        0.94      1.12 o
   1  10   5        0.01       -1.16      1.44 o
   2  10   5        5.05        5.43      0.82 o
  -4  11   5        0.51        0.32      0.97 o
  -3  11   5       41.59       44.86      4.04 o
  -2  11   5        0.14        0.72      1.23 o
  -1  11   5        9.00       10.30      2.89 o
   0  11   5        3.59        3.98      1.43 o
   1  11   5        0.00       -0.27      0.75 o
   1 -13   6        3.34        3.63      1.14 o
  -3 -12   6        3.48        5.39      1.25 o
  -2 -12   6        1.06        0.98      1.22 o
   0 -12   6        0.09       -0.90      1.21 o
   1 -12   6        0.08       -0.92      1.19 o
   2 -12   6        8.31        9.35      2.19 o
   3 -12   6        0.22        0.44      1.00 o
  -4 -11   6        0.16        0.18      1.16 o
  -3 -11   6        0.09        0.12      0.77 o
  -2 -11   6        0.01       -1.35      1.35 o
  -1 -11   6       11.26        9.37      2.13 o
   0 -11   6        4.69        3.40      1.38 o
   1 -11   6       13.06       19.57      3.31 o
   2 -11   6       67.63       69.25      5.45 o
   3 -11   6        4.73        3.59      1.60 o
   4 -11   6       12.68       10.56      1.95 o
  -5 -10   6        0.36        1.42      1.33 o
  -4 -10   6        2.48        5.17      1.28 o
  -3 -10   6       27.18       22.02      4.20 o
  -2 -10   6        4.04        2.40      1.48 o
  -1 -10   6      101.71       99.08      5.08 o
   0 -10   6       80.43       79.28      6.60 o
   1 -10   6       22.64       19.65      2.45 o
   2 -10   6        6.79        6.15      1.54 o
   3 -10   6       15.13       11.44      1.83 o
   4 -10   6        0.36        0.81      2.20 o
   5 -10   6       11.75        9.78      1.97 o
  -6  -9   6        0.71        0.37      0.70 o
  -5  -9   6       19.61       24.90      3.33 o
  -4  -9   6       70.07       70.31      4.22 o
  -3  -9   6       40.93       29.70      4.09 o
  -2  -9   6       27.52       27.80      1.97 o
  -1  -9   6        6.42        4.60      1.53 o
   0  -9   6      380.31      386.33      9.66 o
   1  -9   6        3.15        1.59      1.29 o
   2  -9   6       83.03       95.86      4.28 o
   3  -9   6      148.05      143.79      9.30 o
   4  -9   6       36.28       35.52      4.32 o
   5  -9   6       34.67       30.50      3.79 o
   6  -9   6       34.83       37.53      3.34 o
  -6  -8   6       74.31       75.80      8.65 o
  -5  -8   6        7.63       10.46      2.55 o
  -4  -8   6        2.16        0.70      1.04 o
  -3  -8   6       65.99       80.89      4.22 o
  -2  -8   6        0.55        0.38      0.81 o
  -1  -8   6        3.77        1.94      1.48 o
   0  -8   6       96.00       87.28      7.42 o
   1  -8   6        0.18       -0.12      2.09 o
   2  -8   6       32.34       26.47      1.92 o
   3  -8   6       42.19       30.50      2.49 o
   4  -8   6      382.37      361.72     17.20 o
   5  -8   6       12.29       13.28      2.98 o
   6  -8   6        8.63       10.96      1.46 o
  -7  -7   6        0.85        0.22      1.00 o
  -6  -7   6        6.58        8.61      1.42 o
  -5  -7   6      117.02      107.85      5.53 o
  -4  -7   6       10.89        5.89      1.42 o
  -3  -7   6       57.63       47.45      3.62 o
  -2  -7   6      229.07      239.99     10.96 o
  -1  -7   6       27.30       19.53      2.35 o
   0  -7   6      393.98      402.13     16.88 o
   1  -7   6       19.71       16.38      3.32 o
   2  -7   6       74.10       72.54      6.56 o
   3  -7   6       21.52       17.43      1.81 o
   4  -7   6      127.73      127.95      5.01 o
   5  -7   6        0.49        0.42      1.16 o
   6  -7   6        0.03        0.40      1.55 o
  -7  -6   6        1.05        0.48      1.49 o
  -6  -6   6        0.11        2.57      1.26 o
  -5  -6   6       28.33       22.00      1.93 o
  -4  -6   6      158.16      151.80      5.32 o
  -3  -6   6        6.69       11.88      3.04 o
  -2  -6   6      129.09      107.44      5.27 o
  -1  -6   6      266.70      292.67     16.59 o
   0  -6   6        9.51       13.79      2.76 o
   1  -6   6      212.41      244.75     11.71 o
   2  -6   6       75.34       68.98      5.05 o
   3  -6   6       10.04        6.87      1.93 o
   4  -6   6       21.40       21.20      1.77 o
   5  -6   6        0.34        0.48      0.94 o
   6  -6   6        5.05        4.80      2.08 o
   7  -6   6        0.02        0.00      0.82 o
  -8  -5   6        8.05        8.34      1.84 o
  -7  -5   6       11.73       13.83      2.07 o
  -6  -5   6      108.01      101.36      7.25 o
  -5  -5   6       25.28       27.85      2.20 o
  -4  -5   6      147.30      137.54      9.23 o
  -3  -5   6      188.99      218.49     11.38 o
  -2  -5   6      174.35      195.39      6.77 o
  -1  -5   6      104.99      103.07      4.27 o
   0  -5   6      849.60      977.77     29.02 o
   1  -5   6      118.08      140.30      5.03 o
   2  -5   6       34.65       35.23      3.46 o
   3  -5   6      818.17      762.58     24.68 o
   4  -5   6      375.28      375.58      9.30 o
   5  -5   6      137.99      129.37      7.10 o
   6  -5   6       64.36       71.53      4.32 o
   7  -5   6        0.47        1.35      1.02 o
  -8  -4   6        2.57        4.15      1.20 o
  -7  -4   6      135.64      158.98      6.52 o
  -6  -4   6       32.31       38.73      3.26 o
  -5  -4   6        5.51        7.91      1.36 o
  -4  -4   6        0.14       -0.88      1.54 o
  -3  -4   6      135.43      136.39      8.31 o
  -2  -4   6      475.54      547.11     18.84 o
  -1  -4   6        0.07        0.27      0.71 o
   0  -4   6      257.13      243.83      9.98 o
   1  -4   6      140.51      192.19      5.85 o
   2  -4   6      253.88      295.77     11.71 o
   3  -4   6      230.31      203.13     10.33 o
   4  -4   6      153.84      152.08      9.59 o
   5  -4   6      343.13      331.93      7.67 o
   6  -4   6       49.29       52.65      3.85 o
   7  -4   6       32.26       33.72      2.53 o
  -8  -3   6        8.91       12.70      1.32 o
  -7  -3   6        8.42        8.64      1.48 o
  -6  -3   6      130.63      121.99      3.38 o
  -5  -3   6        8.92       11.00      3.05 o
  -4  -3   6      162.59      163.13      9.48 o
  -3  -3   6     1250.04     1332.63     37.97 o
  -2  -3   6       11.57       18.73      1.67 o
  -1  -3   6        7.20        7.64      0.83 o
   0  -3   6        1.29        0.89      0.78 o
   1  -3   6      551.43      649.81     14.06 o
   2  -3   6       49.27       60.85      3.92 o
   3  -3   6      381.06      382.52     15.45 o
   4  -3   6      362.88      323.06     14.99 o
   5  -3   6      217.15      208.69      6.70 o
   6  -3   6       11.99       10.16      1.86 o
   7  -3   6       82.77       87.52      4.20 o
  -8  -2   6       18.22       18.37      2.54 o
  -7  -2   6       10.10        9.33      1.25 o
  -6  -2   6      257.40      247.73      5.07 o
  -5  -2   6       12.24       11.56      2.94 o
  -4  -2   6      247.24      235.28     11.35 o
  -3  -2   6      457.87      510.09     17.76 o
  -2  -2   6      156.88      181.27      5.51 o
  -1  -2   6     3215.17     3332.80     46.38 o
   0  -2   6     1135.34     1186.15     17.87 o
   1  -2   6       63.23       86.25      4.79 o
   2  -2   6     1124.91     1155.49     22.95 o
   3  -2   6        1.59       -1.32      1.98 o
   4  -2   6       21.90       18.92      3.71 o
   5  -2   6        1.74        0.93      0.95 o
   6  -2   6       41.69       46.02      3.65 o
   7  -2   6        5.45        5.47      1.13 o
  -8  -1   6       11.03        9.82      1.15 o
  -7  -1   6      448.95      449.72     10.48 o
  -6  -1   6        7.09        7.86      0.84 o
  -5  -1   6       56.99       67.35      5.98 o
  -4  -1   6      206.23      187.01      9.66 o
  -3  -1   6       61.16       59.42      4.65 o
  -2  -1   6       11.39       19.02      1.62 o
  -1  -1   6      176.09      230.95      4.59 o
   0  -1   6      283.65      300.98      4.84 o
   1  -1   6      271.15      252.52     10.03 o
   2  -1   6       34.69       31.07      2.62 o
   3  -1   6      651.99      642.65     22.46 o
   4  -1   6      519.22      454.98     12.89 o
   5  -1   6        0.78        0.56      0.80 o
   6  -1   6      116.76      124.99      8.02 o
   7  -1   6       56.35       64.31      5.34 o
  -9   0   6        0.05       -0.85      1.11 o
  -8   0   6       50.62       52.13      2.83 o
  -7   0   6      824.59      830.41     15.98 o
  -6   0   6       86.93       86.19      2.39 o
  -5   0   6        7.18        3.04      1.83 o
  -4   0   6      755.83      711.82     23.32 o
  -3   0   6        4.80        8.22      2.10 o
  -2   0   6      767.10      734.34     15.13 o
  -1   0   6      185.96      176.77      6.49 o
   0   0   6     1126.31     1189.63     17.86 o
   1   0   6      253.55      264.85     10.14 o
   2   0   6       12.89       12.17      1.54 o
   3   0   6     1192.97     1117.67     23.36 o
   4   0   6       13.31       12.25      2.63 o
   5   0   6      213.56      162.71      5.61 o
   6   0   6      235.69      238.34     11.53 o
   7   0   6        0.10        0.71      0.88 o
  -9   1   6        1.13        0.49      0.91 o
  -8   1   6        1.25        0.76      0.85 o
  -7   1   6       15.85       14.42      1.76 o
  -6   1   6      165.93      150.54      4.21 o
  -5   1   6       96.72       95.53      7.28 o
  -4   1   6       26.53       29.38      3.77 o
  -3   1   6      458.27      397.75     14.19 o
  -2   1   6       86.45       86.75      2.85 o
  -1   1   6       46.94       45.89      1.87 o
   0   1   6       27.34       25.43      3.01 o
   1   1   6       64.83       72.13      3.49 o
   2   1   6        1.13       -0.07      0.87 o
   3   1   6       17.78       28.42      3.37 o
   4   1   6      544.48      486.89     10.78 o
   5   1   6       16.60       11.50      1.96 o
   6   1   6        1.09        2.05      0.99 o
   7   1   6       66.69       67.34      3.18 o
  -8   2   6       10.31        8.58      2.12 o
  -7   2   6       11.07       12.21      1.62 o
  -6   2   6       39.30       31.88      2.44 o
  -5   2   6      109.20       97.15      7.57 o
  -4   2   6      101.04      102.59      4.57 o
  -3   2   6       58.78       44.05      4.03 o
  -2   2   6     3843.05     4048.56     69.30 o
  -1   2   6       73.26       67.18      3.31 o
   0   2   6      233.09      237.84      7.12 o
   1   2   6      752.58      791.31     24.29 o
   2   2   6       63.50       64.48      9.47 o
   3   2   6        0.02        0.32      1.04 o
   4   2   6      303.58      273.80      7.59 o
   5   2   6       12.16       13.39      1.89 o
   6   2   6        2.29        1.22      1.00 o
   7   2   6       59.30       65.81      4.02 o
  -8   3   6       91.15       90.06      4.21 o
  -7   3   6        0.54        0.84      2.22 o
  -6   3   6       25.04       27.01      2.32 o
  -5   3   6       46.02       46.75      4.57 o
  -4   3   6      253.36      249.62      8.04 o
  -3   3   6        1.60        1.55      0.93 o
  -2   3   6      928.30      963.01     19.60 o
  -1   3   6       17.84       10.01      2.11 o
   0   3   6       30.39       30.13      2.46 o
   1   3   6      466.94      479.69     17.44 o
   2   3   6        0.97        1.73      1.33 o
   3   3   6        5.05        7.01      1.68 o
   4   3   6      151.05      154.18      5.45 o
   5   3   6        0.53        0.89      1.19 o
   6   3   6       62.62       67.75      3.57 o
  -8   4   6        3.90        5.64      1.22 o
  -7   4   6        1.83        2.45      1.72 o
  -6   4   6        7.63        5.50      1.44 o
  -5   4   6      187.39      181.97      6.85 o
  -4   4   6       65.36       65.11      5.36 o
  -3   4   6       12.36       15.88      2.50 o
  -2   4   6      562.51      558.23     13.35 o
  -1   4   6       78.79       91.58      6.28 o
   0   4   6      420.31      398.96     15.37 o
   1   4   6        5.20        5.17      1.87 o
   2   4   6       26.04       33.83      4.29 o
   3   4   6      246.70      222.61      7.67 o
   4   4   6       74.56       67.93     11.53 o
   5   4   6       15.23       19.97      2.48 o
   6   4   6       57.50       63.57      2.53 o
  -8   5   6        2.90        2.15      0.94 o
  -7   5   6       28.54       29.96      2.53 o
  -6   5   6        2.08        2.05      0.90 o
  -5   5   6        0.21       -0.46      0.80 o
  -4   5   6       21.78       22.98      2.58 o
  -3   5   6        4.83        4.33      1.65 o
  -2   5   6       95.32       84.77      6.17 o
  -1   5   6        6.72       10.63      2.31 o
   0   5   6       32.52       27.18      3.59 o
   1   5   6       29.39       31.78      3.88 o
   2   5   6      309.20      266.17      9.34 o
   3   5   6       11.42        8.02      1.79 o
   4   5   6        1.64        1.36      1.69 o
   5   5   6        0.03        0.55      1.02 o
  -8   6   6       42.09       40.84      3.37 o
  -7   6   6        0.84       -0.15      0.88 o
  -6   6   6       89.53       94.77      4.09 o
  -5   6   6       47.08       45.95      2.92 o
  -4   6   6        0.60        0.78      0.80 o
  -3   6   6      248.10      243.97      8.44 o
  -2   6   6        3.91        6.73      2.25 o
  -1   6   6        0.16       -0.90      1.01 o
   0   6   6       86.70       90.50      6.88 o
   1   6   6       48.73       44.06      2.47 o
   2   6   6       13.37       12.71      1.67 o
   3   6   6      529.20      520.93     16.91 o
   4   6   6       57.14       67.36      6.05 o
   5   6   6       34.43       43.62      2.54 o
  -7   7   6       23.34       22.94      3.28 o
  -6   7   6       31.28       32.33      3.00 o
  -5   7   6        4.48        5.18      2.01 o
  -4   7   6      156.00      161.29      4.86 o
  -3   7   6       62.42       59.43      2.85 o
  -2   7   6      126.06      119.92      3.59 o
  -1   7   6        9.61        6.90      1.18 o
   0   7   6        9.88        8.96      1.34 o
   1   7   6      250.80      236.59      8.92 o
   2   7   6       24.77       22.12      2.69 o
   3   7   6       56.34       59.33      3.91 o
   4   7   6       10.89       14.24      2.71 o
  -7   8   6        1.03        1.45      1.11 o
  -6   8   6        9.52        6.81      1.45 o
  -5   8   6       37.07       36.36      3.06 o
  -4   8   6       44.66       44.41      3.53 o
  -3   8   6       37.66       41.69      2.46 o
  -2   8   6        0.52       -0.48      0.78 o
  -1   8   6       41.05       40.38      3.34 o
   0   8   6       10.00        8.21      1.47 o
   1   8   6        4.55        6.85      1.64 o
   2   8   6      107.66      110.93      5.48 o
   3   8   6       93.21      106.69      7.02 o
   4   8   6        3.17        5.03      1.37 o
  -6   9   6        0.04        0.41      0.95 o
  -5   9   6        0.17       -0.26      0.71 o
  -4   9   6        2.38        3.52      1.28 o
  -3   9   6        0.73        2.24      1.91 o
  -2   9   6        4.44        5.02      2.08 o
  -1   9   6        1.80        1.26      2.36 o
   0   9   6        0.13        0.60      1.05 o
   1   9   6        4.93        4.69      2.58 o
   2   9   6        2.62        4.56      1.53 o
   3   9   6        2.07        3.13      1.23 o
  -5  10   6        1.62        1.36      1.06 o
  -4  10   6        3.45        5.07      1.64 o
  -3  10   6       30.10       34.77      4.13 o
  -2  10   6        4.02        3.36      1.33 o
  -1  10   6       11.48       10.86      1.75 o
   0  10   6       12.68       15.91      1.94 o
   1  10   6        0.58        0.83      1.08 o
  -3  11   6        0.10        0.50      1.25 o
  -2  11   6        0.47        0.27      0.72 o
  -1  11   6        0.02       -0.26      0.64 o
  -3 -12   7        0.18        2.82      1.09 o
  -2 -12   7        0.60        0.11      1.04 o
   0 -12   7        1.41        0.66      0.92 o
   1 -12   7        1.00       -0.99      1.35 o
   2 -12   7       73.03       77.40      5.40 o
   3 -12   7        0.06        1.08      1.17 o
  -4 -11   7       23.13       22.10      2.62 o
  -3 -11   7       11.74        9.15      1.41 o
  -2 -11   7        9.13        5.94      1.69 o
  -1 -11   7        2.95        4.32      2.06 o
   0 -11   7        4.38        3.61      1.21 o
   1 -11   7        4.19        4.70      1.69 o
   2 -11   7        0.11       -0.94      0.99 o
   3 -11   7        8.44        9.97      1.71 o
   4 -11   7       11.01       10.96      1.80 o
  -5 -10   7       12.96        8.53      1.76 o
  -4 -10   7        5.13        6.29      1.92 o
  -3 -10   7        9.05        9.74      2.37 o
  -2 -10   7       31.34       30.22      2.73 o
  -1 -10   7       24.16       28.75      4.07 o
   0 -10   7        2.36        0.88      1.33 o
   1 -10   7       33.98       32.74      3.28 o
   2 -10   7        0.79       -0.52      1.08 o
   3 -10   7       19.24       22.70      2.46 o
   4 -10   7        6.23        7.03      1.67 o
   5 -10   7        0.71       -1.17      1.17 o
  -6  -9   7        2.25        1.67      0.85 o
  -5  -9   7        1.52        2.20      1.57 o
  -4  -9   7       90.03       81.67      4.56 o
  -3  -9   7        0.01        0.86      1.18 o
  -2  -9   7      263.43      270.89      7.66 o
  -1  -9   7      115.39      115.47      4.96 o
   0  -9   7       18.74       16.87      1.90 o
   1  -9   7      319.58      308.06     10.60 o
   2  -9   7       20.99       25.01      4.02 o
   3  -9   7       22.04       20.20      3.73 o
   4  -9   7        4.91        2.86      1.96 o
   5  -9   7       11.71       13.17      2.41 o
   6  -9   7        0.26        0.57      0.82 o
  -6  -8   7       10.20       11.62      4.79 o
  -5  -8   7        5.82        9.08      2.30 o
  -4  -8   7       72.23       64.08      4.53 o
  -3  -8   7       31.65       28.80      1.81 o
  -2  -8   7      117.51      126.63      4.29 o
  -1  -8   7      165.76      177.77      6.13 o
   0  -8   7      607.59      629.55     11.57 o
   1  -8   7       73.18       62.79      3.48 o
   2  -8   7       33.90       36.80      2.31 o
   3  -8   7       62.17       60.09      3.36 o
   4  -8   7        4.39        6.59      1.67 o
   5  -8   7       18.23       17.50      2.15 o
   6  -8   7        4.77        3.78      0.85 o
  -7  -7   7        0.59       -0.85      0.85 o
  -6  -7   7        6.01        4.32      1.15 o
  -5  -7   7        6.06        9.83      2.52 o
  -4  -7   7       18.44       22.90      2.73 o
  -3  -7   7        0.82        2.16      0.70 o
  -2  -7   7       51.10       52.65      5.74 o
  -1  -7   7       95.76       95.05      7.58 o
   0  -7   7        4.07        6.90      2.62 o
   1  -7   7        2.54        6.99      2.48 o
   2  -7   7        8.56        6.47      2.38 o
   3  -7   7        8.38       11.82      1.66 o
   4  -7   7       98.11       87.36      5.17 o
   5  -7   7       11.99        9.54      1.76 o
   6  -7   7        7.20        4.43      1.98 o
  -7  -6   7       26.21       24.85      7.59 o
  -6  -6   7       35.36       35.35      2.91 o
  -5  -6   7       68.39       60.69      5.30 o
  -4  -6   7       37.79       36.04      2.55 o
  -3  -6   7       53.86       55.83      5.77 o
  -2  -6   7        2.63        0.50      1.82 o
  -1  -6   7        5.22        5.80      2.09 o
   0  -6   7        0.10        2.47      1.72 o
   1  -6   7      218.21      217.87     11.24 o
   2  -6   7       11.90       12.67      1.79 o
   3  -6   7       22.22       21.36      1.99 o
   4  -6   7       12.06       12.78      1.82 o
   5  -6   7       10.96        9.75      1.61 o
   6  -6   7        4.10        3.80      1.86 o
   7  -6   7       11.00       11.08      1.26 o
  -8  -5   7       24.01       27.37      2.97 o
  -7  -5   7        9.49        8.45      1.39 o
  -6  -5   7       48.54       43.66      3.46 o
  -5  -5   7       81.55       80.80      3.86 o
  -4  -5   7        6.53        5.50      2.18 o
  -3  -5   7       18.55       23.05      3.70 o
  -2  -5   7       15.40       19.45      3.31 o
  -1  -5   7      119.66      125.90      7.64 o
   0  -5   7      497.99      539.16     18.76 o
   1  -5   7     1397.25     1702.43     46.44 o
   2  -5   7      431.50      454.29     16.35 o
   3  -5   7      152.87      151.07      8.95 o
   4  -5   7      863.37      823.68     14.00 o
   5  -5   7      161.75      149.40      5.49 o
   6  -5   7       18.56       15.89      2.18 o
   7  -5   7        4.56        1.83      0.76 o
  -8  -4   7       13.26       18.55      2.85 o
  -7  -4   7       13.60       15.71      1.79 o
  -6  -4   7      100.31      103.63      3.88 o
  -5  -4   7      272.86      253.09      9.76 o
  -4  -4   7        0.89        2.03      2.24 o
  -3  -4   7      132.40      161.80      9.29 o
  -2  -4   7      333.79      367.62     14.43 o
  -1  -4   7     1173.36     1179.26     33.22 o
   0  -4   7      607.91      713.33     21.87 o
   1  -4   7       81.80      104.86      4.26 o
   2  -4   7       21.56       18.11      2.04 o
   3  -4   7      267.90      269.55     12.75 o
   4  -4   7      689.04      628.92     11.58 o
   5  -4   7       32.04       27.48      2.37 o
   6  -4   7        1.03        3.28      1.03 o
   7  -4   7        4.23        6.55      1.43 o
  -8  -3   7       24.16       29.31      2.37 o
  -7  -3   7        0.08       -0.06      0.88 o
  -6  -3   7      105.75      102.65      2.90 o
  -5  -3   7       24.03       22.47      3.80 o
  -4  -3   7        2.45        1.64      1.71 o
  -3  -3   7       32.42       53.30      4.97 o
  -2  -3   7      174.17      180.36      5.91 o
  -1  -3   7      267.20      273.19      7.64 o
   0  -3   7      244.91      235.54      6.91 o
   1  -3   7      133.64      144.60      5.30 o
   2  -3   7      415.44      409.65     10.94 o
   3  -3   7        2.45        2.43      1.79 o
   4  -3   7        1.20        1.08      1.08 o
   5  -3   7      262.36      249.70      7.87 o
   6  -3   7       16.02       20.70      2.43 o
   7  -3   7       53.23       65.33      2.63 o
  -8  -2   7        0.89       -0.31      1.17 o
  -7  -2   7        0.44        0.24      0.67 o
  -6  -2   7      237.96      233.14      4.60 o
  -5  -2   7        5.51        6.53      2.59 o
  -4  -2   7        5.85        6.99      2.28 o
  -3  -2   7      660.86      694.63     22.39 o
  -2  -2   7        2.15        4.33      1.07 o
  -1  -2   7      138.84      128.25      3.80 o
   0  -2   7       88.34       93.29      2.91 o
   1  -2   7      805.03      800.12     16.88 o
   2  -2   7        2.86        1.50      1.02 o
   3  -2   7      145.12      115.33      8.15 o
   4  -2   7     1026.97     1003.85     18.61 o
   5  -2   7       48.07       50.10      2.73 o
   6  -2   7       23.62       24.02      2.73 o
   7  -2   7      109.08      133.13      3.82 o
  -8  -1   7        6.88        6.65      1.12 o
  -7  -1   7       19.79       15.69      1.42 o
  -6  -1   7       21.98       19.51      1.30 o
  -5  -1   7      339.75      300.37     14.24 o
  -4  -1   7       26.17       22.21      3.54 o
  -3  -1   7        4.95        3.71      1.84 o
  -2  -1   7     1480.29     1570.68     23.45 o
  -1  -1   7       13.08       11.09      1.30 o
   0  -1   7       40.96       57.83      4.34 o
   1  -1   7      336.34      331.44      8.68 o
   2  -1   7      190.35      202.12      6.72 o
   3  -1   7        5.90        5.92      2.35 o
   4  -1   7       96.42       84.04      3.93 o
   5  -1   7       13.39       15.39      1.49 o
   6  -1   7       36.32       36.30      3.14 o
   7  -1   7        9.13       10.35      1.32 o
  -8   0   7        6.30        4.71      1.14 o
  -7   0   7        1.14        0.03      0.91 o
  -6   0   7       30.21       25.36      1.57 o
  -5   0   7      206.49      174.63     10.16 o
  -4   0   7       46.18       48.62      4.96 o
  -3   0   7       11.75       10.19      1.65 o
  -2   0   7      296.54      301.39      6.34 o
  -1   0   7       43.94       61.55      2.24 o
   0   0   7       42.31       52.96      2.83 o
   1   0   7       55.30       72.85      4.91 o
   2   0   7     1605.21     1709.92     31.88 o
   3   0   7      191.11      195.97      9.55 o
   4   0   7       87.65       83.02      4.59 o
   5   0   7        2.83        3.95      0.96 o
   6   0   7       16.88       16.20      2.10 o
   7   0   7       40.43       47.98      3.60 o
  -8   1   7       57.59       65.61      2.69 o
  -7   1   7      179.98      182.57      6.05 o
  -6   1   7       16.77       16.54      1.67 o
  -5   1   7       79.88       68.98      6.34 o
  -4   1   7      859.44      798.63     25.58 o
  -3   1   7       64.15       62.79      3.62 o
  -2   1   7       56.14       58.41      3.38 o
  -1   1   7      132.85      118.90      6.50 o
   0   1   7      938.57      924.71     24.51 o
   1   1   7        2.87        3.14      1.06 o
   2   1   7       95.26       85.57      4.31 o
   3   1   7       27.85       30.39      4.02 o
   4   1   7       22.14       20.46      1.74 o
   5   1   7      105.14       99.26      5.18 o
   6   1   7        6.73        8.36      1.49 o
  -8   2   7        4.66        5.05      1.05 o
  -7   2   7       94.27       98.15      4.33 o
  -6   2   7       17.04       15.97      1.83 o
  -5   2   7       50.23       53.87      5.72 o
  -4   2   7      393.74      384.90     10.51 o
  -3   2   7      115.78       98.04      4.38 o
  -2   2   7     3830.38     4204.25     72.41 o
  -1   2   7      419.19      376.56     10.52 o
   0   2   7      273.49      270.35      8.14 o
   1   2   7      930.42      918.45     27.97 o
   2   2   7      190.42      183.17      9.77 o
   3   2   7      165.11      168.99      9.87 o
   4   2   7      100.42      100.20      3.67 o
   5   2   7       38.77       39.93      3.20 o
   6   2   7       11.42       20.30      3.02 o
  -8   3   7       14.43       17.71      1.97 o
  -7   3   7        4.29        6.99      1.66 o
  -6   3   7        1.38        1.58      1.05 o
  -5   3   7       32.49       29.22      2.03 o
  -4   3   7       24.64       20.77      3.09 o
  -3   3   7      390.52      399.41     14.17 o
  -2   3   7      244.80      235.51      7.50 o
  -1   3   7        9.08       10.96      2.32 o
   0   3   7      548.79      511.02     18.18 o
   1   3   7      821.67      782.44     25.44 o
   2   3   7        3.26        4.69      2.19 o
   3   3   7      264.72      246.10      8.97 o
   4   3   7       56.28       59.99      6.00 o
   5   3   7        8.50       11.10      1.82 o
   6   3   7       43.12       44.43      3.60 o
  -8   4   7       28.94       33.39      2.48 o
  -7   4   7        1.03        2.76      1.74 o
  -6   4   7        0.21       -0.96      0.96 o
  -5   4   7      132.34      129.33      4.74 o
  -4   4   7       32.17       26.20      3.67 o
  -3   4   7       72.00       70.01      5.35 o
  -2   4   7      561.84      543.57     13.67 o
  -1   4   7      104.78       97.19      6.98 o
   0   4   7       59.25       59.81      5.48 o
   1   4   7      196.53      213.54     10.76 o
   2   4   7      286.00      262.41      7.57 o
   3   4   7        4.50        5.93      1.25 o
   4   4   7       72.68       71.40      6.56 o
   5   4   7       95.22      113.95      4.82 o
   6   4   7       80.73      103.88      4.98 o
  -8   5   7       30.78       33.61      2.22 o
  -7   5   7        0.96        1.21      1.08 o
  -6   5   7        0.00       -0.80      0.80 o
  -5   5   7       39.22       46.37      2.88 o
  -4   5   7        0.15       -0.28      0.90 o
  -3   5   7      114.94      108.49      7.28 o
  -2   5   7      296.42      275.92      9.09 o
  -1   5   7      241.39      223.34      8.04 o
   0   5   7       80.82       73.86      6.27 o
   1   5   7      108.73       99.84      3.70 o
   2   5   7       55.91       54.35      7.74 o
   3   5   7      101.78      106.70      6.61 o
   4   5   7       11.09       10.76      2.72 o
   5   5   7       24.88       24.12      1.96 o
  -8   6   7       10.20        9.07      1.63 o
  -7   6   7        0.13       -0.83      0.93 o
  -6   6   7       43.15       45.15      2.82 o
  -5   6   7        2.89        3.64      1.17 o
  -4   6   7        4.01        4.93      0.96 o
  -3   6   7      210.21      200.11      5.41 o
  -2   6   7       35.24       26.70      2.20 o
  -1   6   7       24.31       20.20      1.70 o
   0   6   7       17.50       16.50      1.59 o
   1   6   7        7.30        5.66      1.30 o
   2   6   7       11.42       12.11      1.59 o
   3   6   7       92.71       91.83      7.43 o
   4   6   7       18.63       21.22      2.09 o
   5   6   7        3.71        4.66      1.37 o
  -7   7   7        3.86        4.40      0.80 o
  -6   7   7        0.35        1.74      0.91 o
  -5   7   7        4.75        2.31      2.11 o
  -4   7   7        0.02        0.10      0.79 o
  -3   7   7        0.26       -0.03      0.74 o
  -2   7   7       13.07       12.10      1.56 o
  -1   7   7       60.88       51.04      3.75 o
   0   7   7      108.08       94.92      4.28 o
   1   7   7       81.19       70.89      3.13 o
   2   7   7        5.60        4.86      1.62 o
   3   7   7       84.64       91.02      6.73 o
   4   7   7       31.12       36.61      2.23 o
  -6   8   7       14.87       14.06      1.79 o
  -5   8   7       58.01       60.06      5.83 o
  -4   8   7        2.87        3.14      1.87 o
  -3   8   7        9.31        7.81      2.03 o
  -2   8   7       28.18       33.60      3.21 o
  -1   8   7        8.88       10.77      1.87 o
   0   8   7        0.58        1.35      1.05 o
   1   8   7        1.30        0.95      0.83 o
   2   8   7        8.63       10.47      1.73 o
   3   8   7       10.71       11.93      2.20 o
  -6   9   7        0.21        0.48      0.89 o
  -5   9   7       12.90       15.83      2.66 o
  -4   9   7        0.31        0.00      1.22 o
  -3   9   7        0.10        0.37      1.53 o
  -2   9   7        0.62        0.98      1.06 o
  -1   9   7        7.11        7.70      1.50 o
   0   9   7        5.57        5.27      1.46 o
   1   9   7        2.95        6.11      2.10 o
   2   9   7       15.21       20.38      2.45 o
  -4  10   7        4.17        0.08      0.76 o
  -3  10   7        3.10        1.12      1.51 o
  -2  10   7        0.46       -0.06      0.79 o
  -1  10   7       19.96       23.23      2.11 o
   0  10   7        3.19        2.41      0.95 o
   1  10   7       21.18       22.15      2.37 o
  -2 -12   8        0.32        2.01      1.29 o
   0 -12   8        0.35        0.14      0.98 o
   1 -12   8        3.80        1.94      0.87 o
   2 -12   8        3.46        4.30      1.00 o
   3 -12   8        0.07       -0.30      0.87 o
  -4 -11   8       13.71       12.11      1.96 o
  -3 -11   8        2.57       -1.02      1.53 o
  -2 -11   8        0.80        1.71      1.35 o
  -1 -11   8        0.71        0.74      1.56 o
   0 -11   8        7.71        7.04      1.56 o
   1 -11   8        0.24       -0.29      1.58 o
   2 -11   8        0.30        2.45      1.20 o
   3 -11   8        0.88       -0.73      1.36 o
   4 -11   8        5.62        4.23      1.18 o
  -5 -10   8        4.70        1.70      0.90 o
  -4 -10   8        5.63        6.06      1.95 o
  -3 -10   8        2.88        4.72      1.69 o
  -2 -10   8        7.06        8.44      1.62 o
  -1 -10   8        3.51        2.66      2.24 o
   0 -10   8       48.63       49.82      3.86 o
   1 -10   8       16.37       12.04      2.02 o
   2 -10   8        3.70        4.39      1.55 o
   3 -10   8       22.77       14.99      1.57 o
   4 -10   8        4.02        3.17      1.07 o
   5 -10   8        6.41        6.67      1.36 o
  -6  -9   8        4.76        2.95      1.21 o
  -5  -9   8       12.75        7.78      1.79 o
  -4  -9   8        0.02       -1.18      1.73 o
  -3  -9   8       84.14       97.32      5.23 o
  -2  -9   8        4.88        6.16      1.32 o
  -1  -9   8       15.39       13.52      1.58 o
   0  -9   8      383.72      393.75     12.42 o
   1  -9   8       21.37       24.24      4.12 o
   2  -9   8        7.88        7.16      2.62 o
   3  -9   8      108.45       97.36      7.79 o
   4  -9   8        1.18        2.51      1.72 o
   5  -9   8        0.38        0.43      1.03 o
  -6  -8   8       28.37       30.74      4.24 o
  -5  -8   8        0.06       -0.61      1.15 o
  -4  -8   8       28.61       23.05      2.67 o
  -3  -8   8        0.17        0.83      0.97 o
  -2  -8   8      339.39      374.23      7.24 o
  -1  -8   8      117.77      129.97      4.43 o
   0  -8   8        4.42        2.39      0.96 o
   1  -8   8       68.99       53.34      3.94 o
   2  -8   8       45.65       40.45      2.85 o
   3  -8   8        0.00        1.12      0.87 o
   4  -8   8        0.17        0.67      1.31 o
   5  -8   8        0.62        1.67      3.21 o
   6  -8   8        1.39        0.87      0.87 o
  -7  -7   8        2.16        2.04      1.39 o
  -6  -7   8        0.31       -0.64      1.76 o
  -5  -7   8       44.54       30.59      3.75 o
  -4  -7   8      152.69      155.36      4.82 o
  -3  -7   8        3.79        3.45      0.91 o
  -2  -7   8        1.05        3.12      2.36 o
  -1  -7   8      484.67      456.01     18.82 o
   0  -7   8        4.92        6.02      2.41 o
   1  -7   8      312.82      325.73     15.13 o
   2  -7   8      109.93      101.32      5.39 o
   3  -7   8      152.11      134.45      5.19 o
   4  -7   8        9.62        9.97      1.95 o
   5  -7   8        9.23       10.78      1.83 o
   6  -7   8        0.40       -0.08      1.06 o
  -7  -6   8      171.49      182.61     24.66 o
  -6  -6   8       29.19       38.34      4.49 o
  -5  -6   8       37.20       40.25      3.33 o
  -4  -6   8      134.69      139.04      4.49 o
  -3  -6   8        0.20       -0.83      1.58 o
  -2  -6   8       34.62       34.57      4.46 o
  -1  -6   8       22.37       20.61      3.60 o
   0  -6   8      104.24       95.37      7.13 o
   1  -6   8       12.34        9.83      2.64 o
   2  -6   8       34.39       27.93      4.02 o
   3  -6   8      593.55      534.68      9.10 o
   4  -6   8       48.61       48.26      3.07 o
   5  -6   8        0.11        0.58      1.37 o
   6  -6   8      109.19      121.39      9.07 o
  -8  -5   8        0.02       -1.43      1.43 o
  -7  -5   8        0.08       -0.19      1.08 o
  -6  -5   8      158.38      160.37      4.87 o
  -5  -5   8       31.63       31.00      2.44 o
  -4  -5   8       11.06       13.85      3.16 o
  -3  -5   8     1208.77     1251.49     37.72 o
  -2  -5   8      104.98       91.04      6.70 o
  -1  -5   8        0.39        0.01      1.51 o
   0  -5   8      164.58      144.61      8.32 o
   1  -5   8        0.77        0.94      1.47 o
   2  -5   8       17.04       18.46      2.46 o
   3  -5   8      313.90      312.81      7.22 o
   4  -5   8       17.03       13.73      2.76 o
   5  -5   8      102.84      100.77      4.35 o
   6  -5   8       73.74       79.42      3.28 o
  -8  -4   8        4.10        1.00      1.31 o
  -7  -4   8       21.20       22.19      2.03 o
  -6  -4   8      173.57      170.51      4.59 o
  -5  -4   8      294.07      295.38      6.91 o
  -4  -4   8       46.47       41.04      4.89 o
  -3  -4   8      355.03      369.25     15.28 o
  -2  -4   8      377.67      391.28     10.54 o
  -1  -4   8      151.14      154.85     12.96 o
   0  -4   8        1.67        1.11      1.13 o
   1  -4   8        7.31       12.26      1.70 o
   2  -4   8       44.79       46.52      3.33 o
   3  -4   8       35.82       24.27      3.90 o
   4  -4   8        4.69        7.28      1.25 o
   5  -4   8       43.57       47.32      3.02 o
   6  -4   8        5.02        4.64      1.13 o
  -8  -3   8        1.30        0.95      2.14 o
  -7  -3   8      136.13      141.90      3.94 o
  -6  -3   8        9.16       10.08      1.16 o
  -5  -3   8        1.80        2.65      0.78 o
  -4  -3   8      278.36      305.43     14.08 o
  -3  -3   8       25.02       31.98      3.92 o
  -2  -3   8      273.62      264.81      7.86 o
  -1  -3   8     1126.96     1131.86     22.73 o
   0  -3   8       92.24       92.54      4.19 o
   1  -3   8      193.54      183.77      6.49 o
   2  -3   8      716.65      708.98     16.65 o
   3  -3   8      268.22      261.09     13.10 o
   4  -3   8      862.01      807.55     13.93 o
   5  -3   8        7.62       11.17      1.62 o
   6  -3   8       19.96       16.55      2.09 o
   7  -3   8      114.53      147.22      4.50 o
  -8  -2   8        0.05        0.42      1.17 o
  -7  -2   8      287.85      302.35      5.21 o
  -6  -2   8       18.84       17.90      1.16 o
  -5  -2   8      157.37      135.09      9.18 o
  -4  -2   8      758.04      766.93     25.61 o
  -3  -2   8      247.11      281.21     12.05 o
  -2  -2   8     2122.36     2258.54     40.80 o
  -1  -2   8      122.99      147.94      5.16 o
   0  -2   8        8.15        2.93      1.83 o
   1  -2   8       22.29       30.08      2.39 o
   2  -2   8       70.70       64.22      3.74 o
   3  -2   8       28.84       24.54      4.08 o
   4  -2   8      552.18      524.77      9.10 o
   5  -2   8       23.99       21.25      2.09 o
   6  -2   8      212.97      214.85      7.43 o
   7  -2   8       36.71       52.10      3.54 o
  -8  -1   8       30.51       33.80      2.24 o
  -7  -1   8        7.71        7.82      1.04 o
  -6  -1   8       15.00       14.41      1.10 o
  -5  -1   8       86.32       96.09      7.52 o
  -4  -1   8       49.76       46.11      4.86 o
  -3  -1   8      363.75      352.69     13.70 o
  -2  -1   8        0.26        0.85      0.68 o
  -1  -1   8       15.38       20.55      1.77 o
   0  -1   8     1054.99     1066.45     23.65 o
   1  -1   8       63.37       59.26      4.78 o
   2  -1   8       37.58       36.72      2.77 o
   3  -1   8      383.89      343.53     13.88 o
   4  -1   8      127.54      109.06      4.52 o
   5  -1   8       29.46       25.80      2.28 o
   6  -1   8       39.25       41.08      3.04 o
  -8   0   8       50.15       52.28      2.80 o
  -7   0   8        0.04       -0.93      0.93 o
  -6   0   8      184.56      176.74      4.11 o
  -5   0   8      106.74       88.69      7.22 o
  -4   0   8        3.51        6.69      2.25 o
  -3   0   8      857.01      854.20     25.03 o
  -2   0   8     2424.59     2691.26     46.00 o
  -1   0   8      606.54      639.16     33.66 o
   0   0   8      205.90      203.23      6.39 o
   1   0   8      903.59      921.15     24.84 o
   2   0   8        1.00        1.39      1.49 o
   3   0   8        0.40        1.66      1.72 o
   4   0   8      242.60      223.71      6.79 o
   5   0   8       13.51       13.92      1.50 o
   6   0   8       36.46       31.96      2.47 o
  -8   1   8      159.72      158.43      4.88 o
  -7   1   8        1.98        2.91      1.06 o
  -6   1   8        0.38        0.89      0.74 o
  -5   1   8        8.78        6.91      2.31 o
  -4   1   8      133.29      132.49      8.10 o
  -3   1   8      243.20      248.29      7.53 o
  -2   1   8     2343.09     2360.87     59.42 o
  -1   1   8      118.52      104.31      6.45 o
   0   1   8        0.99        2.17      0.97 o
   1   1   8     1341.14     1342.15     32.61 o
   2   1   8      607.02      587.87     20.96 o
   3   1   8        2.71        3.00      1.33 o
   4   1   8       71.37       71.51      4.42 o
   5   1   8       38.15       40.23      2.22 o
   6   1   8       40.43       46.04      2.73 o
  -8   2   8        9.47        8.46      1.48 o
  -7   2   8       20.24       23.29      1.92 o
  -6   2   8       33.24       33.74      2.75 o
  -5   2   8        3.17        3.43      0.84 o
  -4   2   8       64.51       63.66      3.78 o
  -3   2   8       18.97       17.33      2.01 o
  -2   2   8      128.56      124.95      7.73 o
  -1   2   8      323.68      311.40     13.11 o
   0   2   8      209.58      211.54     10.09 o
   1   2   8       64.39       54.94      5.07 o
   2   2   8       57.65       47.40      4.88 o
   3   2   8      205.89      191.70      7.72 o
   4   2   8        6.11        5.80      1.91 o
   5   2   8       10.72       10.64      1.41 o
   6   2   8       80.17       89.79      5.14 o
  -8   3   8       29.03       31.37      2.51 o
  -7   3   8       32.26       33.23      3.01 o
  -6   3   8        0.54        0.88      0.88 o
  -5   3   8       36.47       37.95      2.24 o
  -4   3   8        0.25        0.55      1.51 o
  -3   3   8       45.47       50.22      4.89 o
  -2   3   8        1.33        2.88      1.23 o
  -1   3   8        0.69        0.05      1.59 o
   0   3   8       64.17       63.17      5.51 o
   1   3   8       34.95       33.51      4.12 o
   2   3   8        1.39        1.07      0.79 o
   3   3   8      217.25      194.28      8.02 o
   4   3   8       14.01       21.35      3.71 o
   5   3   8       31.83       30.60      2.02 o
  -8   4   8        8.92       12.41      1.62 o
  -7   4   8        2.64        2.22      1.20 o
  -6   4   8       42.14       48.44      3.04 o
  -5   4   8      113.22      118.40      3.63 o
  -4   4   8        9.68       10.36      1.54 o
  -3   4   8      179.34      168.48      9.09 o
  -2   4   8        0.48        1.15      1.12 o
  -1   4   8       41.22       38.20      4.58 o
   0   4   8       39.07       39.85      4.60 o
   1   4   8       92.35       87.79      4.86 o
   2   4   8       57.98       54.93      2.71 o
   3   4   8      160.98      160.88     10.19 o
   4   4   8        0.48        4.74      2.34 o
   5   4   8       63.77       69.67      2.73 o
  -8   5   8       10.69       10.81      1.31 o
  -7   5   8        3.07        2.90      0.96 o
  -6   5   8       39.18       41.46      2.34 o
  -5   5   8        0.63        2.87      1.10 o
  -4   5   8      115.45      117.68      4.86 o
  -3   5   8       96.44       77.25      3.64 o
  -2   5   8       36.96       30.08      4.20 o
  -1   5   8        5.66        5.14      1.43 o
   0   5   8        0.14        0.28      0.73 o
   1   5   8      437.51      424.62      8.81 o
   2   5   8        2.30       -0.13      1.32 o
   3   5   8       59.23       61.40      6.04 o
   4   5   8       47.24       68.55      5.55 o
   5   5   8        7.08        7.42      1.53 o
  -7   6   8        5.63        7.08      1.28 o
  -6   6   8       26.22       24.13      2.05 o
  -5   6   8       38.44       47.04      6.13 o
  -4   6   8        6.18        6.13      1.31 o
  -3   6   8      212.00      185.34      4.72 o
  -2   6   8      200.78      168.87      7.11 o
  -1   6   8      185.09      167.57      4.98 o
   0   6   8        4.08        3.70      0.88 o
   1   6   8       15.63       18.34      1.65 o
   2   6   8      136.23      146.37      5.21 o
   3   6   8        1.75       -0.09      1.97 o
   4   6   8       17.81       17.48      2.60 o
  -7   7   8       10.79        8.85      1.17 o
  -6   7   8        6.13        6.45      1.15 o
  -5   7   8        2.82        2.13      1.48 o
  -4   7   8        1.45        0.34      1.22 o
  -3   7   8       26.47       24.65      2.15 o
  -2   7   8       10.67        8.94      1.43 o
  -1   7   8       14.74       13.61      1.63 o
   0   7   8       12.18       13.01      1.64 o
   1   7   8       88.04       89.61      3.96 o
   2   7   8       83.88       89.00      4.67 o
   3   7   8        5.44        6.98      1.99 o
  -6   8   8        6.65        7.74      1.80 o
  -5   8   8        5.38       11.11      2.61 o
  -4   8   8        0.23       -0.39      1.42 o
  -3   8   8       25.88       24.97      3.78 o
  -2   8   8       25.93       24.26      4.05 o
  -1   8   8        2.22        0.89      1.08 o
   0   8   8       30.26       34.84      2.95 o
   1   8   8        5.55        8.00      1.49 o
   2   8   8       48.68       59.47      4.62 o
  -5   9   8        4.42        2.83      0.92 o
  -4   9   8        5.21        1.04      1.92 o
  -3   9   8        5.26        6.67      1.98 o
  -2   9   8        0.01       -0.63      1.59 o
  -1   9   8        0.22        1.38      0.92 o
   0   9   8        2.81        2.09      0.95 o
   1   9   8        6.15        7.32      1.17 o
  -4  10   8       22.16       24.92      2.47 o
  -3  10   8       31.02       30.86      1.68 o
  -2  10   8        7.38        7.39      2.01 o
  -1  10   8        0.13        1.76      0.73 o
   0  10   8        2.33        5.45      1.33 o
  -2 -12   9        0.46       -0.73      1.05 o
   1 -12   9        0.20        0.14      0.78 o
   2 -12   9        1.11        1.30      0.74 o
  -4 -11   9        5.31        0.51      0.97 o
  -3 -11   9        5.94        4.05      1.79 o
  -1 -11   9       10.52        7.36      2.36 o
   0 -11   9        0.95       -0.40      1.80 o
   1 -11   9       80.18       85.98      6.45 o
   2 -11   9        0.26        1.31      1.15 o
   3 -11   9       10.62        8.67      1.84 o
  -5 -10   9        6.79        4.27      1.28 o
  -4 -10   9       14.68        7.79      1.90 o
  -2 -10   9       47.74       56.44      5.33 o
  -1 -10   9       87.48       84.37      6.96 o
   0 -10   9       42.49       38.77      3.39 o
   1 -10   9       59.97       62.51      4.32 o
   2 -10   9       18.54       17.79      2.43 o
   3 -10   9       31.05       28.34      2.53 o
   4 -10   9        0.30        1.07      0.86 o
  -5  -9   9       45.55       22.33      2.66 o
  -4  -9   9        0.26        1.27      1.89 o
  -3  -9   9       16.38       19.45      2.50 o
  -2  -9   9        3.48        0.28      1.46 o
  -1  -9   9        0.13        2.08      1.21 o
   0  -9   9        0.07       -0.24      1.62 o
   1  -9   9        5.75        8.71      3.07 o
   2  -9   9       85.37       84.82      7.44 o
   3  -9   9        0.25       -0.10      1.67 o
   4  -9   9        4.90        6.22      2.19 o
   5  -9   9       33.64       35.87      3.91 o
  -6  -8   9       31.50       34.03      7.69 o
  -5  -8   9       11.42        7.20      1.86 o
  -4  -8   9        3.78        0.88      2.60 o
  -3  -8   9       36.75       41.49      2.82 o
  -2  -8   9      145.77      159.38      5.02 o
  -1  -8   9       26.57       22.81      1.90 o
   0  -8   9        5.16        4.86      1.13 o
   1  -8   9      117.22      113.70      4.91 o
   2  -8   9        2.88        4.97      2.52 o
   3  -8   9       13.77       14.14      2.41 o
   4  -8   9       71.18       74.10      4.34 o
   5  -8   9        2.12        2.45      1.73 o
  -7  -7   9        1.00        0.64      0.82 o
  -6  -7   9        0.03       -0.91      0.91 o
  -5  -7   9        0.74       -1.63      1.63 o
  -4  -7   9        0.54        1.40      1.21 o
  -3  -7   9       52.51       60.71      2.98 o
  -2  -7   9       22.55       26.74      2.34 o
  -1  -7   9        1.89        3.41      2.38 o
   0  -7   9        0.20        1.09      1.17 o
   1  -7   9      202.01      215.74      8.55 o
   2  -7   9       15.88       12.77      1.70 o
   3  -7   9       94.39       95.56      4.77 o
   4  -7   9       89.78       99.32      5.26 o
   5  -7   9       17.43       17.02      2.02 o
   6  -7   9       17.86       14.48      2.08 o
  -7  -6   9        1.42        1.59      0.97 o
  -6  -6   9        5.25        2.73      2.07 o
  -5  -6   9      159.87      175.88     14.72 o
  -4  -6   9       15.80       16.81      1.79 o
  -3  -6   9        4.59        2.84      1.32 o
  -2  -6   9       97.98      109.79      6.67 o
  -1  -6   9      165.32      166.18      9.83 o
   0  -6   9       15.37        5.92      2.13 o
   1  -6   9        3.65        2.61      1.82 o
   2  -6   9        2.55        2.87      1.42 o
   3  -6   9       60.21       65.87      3.55 o
   4  -6   9      189.23      174.93      7.73 o
   5  -6   9       90.79       96.40      4.83 o
   6  -6   9        2.93        1.92      0.67 o
  -7  -5   9        6.10        4.77      1.44 o
  -6  -5   9       41.71       36.97      2.70 o
  -5  -5   9        3.28        3.07      1.31 o
  -4  -5   9       91.49       89.63      3.51 o
  -3  -5   9        0.15        0.45      1.47 o
  -2  -5   9       24.22       26.71      4.01 o
  -1  -5   9      315.79      306.57     10.14 o
   0  -5   9      103.67      102.15      5.10 o
   1  -5   9       84.35      101.05      7.63 o
   2  -5   9      101.41       95.96      7.40 o
   3  -5   9       98.29       82.08      3.04 o
   4  -5   9       85.65       86.13      4.98 o
   5  -5   9       32.61       35.99      2.48 o
   6  -5   9       21.07       23.75      1.96 o
  -8  -4   9        4.01        2.99      1.38 o
  -7  -4   9        1.76        1.45      0.98 o
  -6  -4   9       14.44       13.95      1.59 o
  -5  -4   9       16.63       14.83      1.49 o
  -4  -4   9        1.76        0.84      1.97 o
  -3  -4   9      108.46      119.60      7.91 o
  -2  -4   9        6.13        5.61      1.40 o
  -1  -4   9        1.16        1.52      1.26 o
   0  -4   9       85.83       92.34      7.10 o
   1  -4   9      251.69      235.94     12.11 o
   2  -4   9        9.94        6.77      1.51 o
   3  -4   9       95.63       87.43      3.13 o
   4  -4   9      185.22      188.94      7.52 o
   5  -4   9       91.91       94.01      5.03 o
   6  -4   9       19.10       23.59      1.71 o
  -8  -3   9        0.85       -1.25      1.57 o
  -7  -3   9      117.50      124.77      4.03 o
  -6  -3   9       14.12       17.57      1.55 o
  -5  -3   9       83.87       79.53      2.34 o
  -4  -3   9       33.46       25.96      3.89 o
  -3  -3   9        2.96        3.37      1.93 o
  -2  -3   9      545.89      540.30     13.10 o
  -1  -3   9      150.35      186.59      6.51 o
   0  -3   9      248.79      317.27     13.84 o
   1  -3   9      843.39      863.81     20.31 o
   2  -3   9      182.07      191.07      7.19 o
   3  -3   9      333.40      345.20      6.86 o
   4  -3   9      238.56      228.90      6.05 o
   5  -3   9        4.38        6.34      1.31 o
   6  -3   9       12.97       12.19      1.63 o
  -8  -2   9        0.16       -0.54      1.51 o
  -7  -2   9       94.34      103.30      3.88 o
  -6  -2   9        7.19        8.00      1.07 o
  -5  -2   9      156.50      154.40      3.60 o
  -4  -2   9       24.83       25.20      3.73 o
  -3  -2   9       14.29        8.49      2.13 o
  -2  -2   9     1832.36     1792.47     33.60 o
  -1  -2   9      302.09      341.24     13.67 o
   0  -2   9        1.03        0.98      1.62 o
   1  -2   9      161.97      144.58      8.42 o
   2  -2   9      678.90      694.35     16.46 o
   3  -2   9        5.77        6.99      1.39 o
   4  -2   9        1.57        0.10      1.02 o
   5  -2   9      146.57      164.29      5.57 o
   6  -2   9        3.12        1.89      1.49 o
  -8  -1   9       79.39       89.67      4.28 o
  -7  -1   9       68.67       65.88      2.68 o
  -6  -1   9        0.12        0.98      0.71 o
  -5  -1   9        4.72        4.77      0.84 o
  -4  -1   9      330.29      361.35     15.09 o
  -3  -1   9       50.87       56.21      4.79 o
  -2  -1   9       12.72       11.29      1.18 o
  -1  -1   9      146.04      144.29      7.83 o
   0  -1   9       23.37       21.99      2.00 o
   1  -1   9       33.11       33.87      2.68 o
   2  -1   9      336.34      315.01     13.11 o
   3  -1   9        3.69        2.30      1.32 o
   4  -1   9       62.19       55.32      3.27 o
   5  -1   9       90.37       95.09      4.08 o
   6  -1   9        0.23        0.13      0.82 o
  -8   0   9        8.63       15.04      2.06 o
  -7   0   9       17.78       20.30      1.55 o
  -6   0   9        3.13        3.06      0.69 o
  -5   0   9       13.66       11.16      0.97 o
  -4   0   9      183.78      185.33      9.89 o
  -3   0   9        0.50        3.52      1.12 o
  -2   0   9       43.22       41.48      2.89 o
  -1   0   9        9.63       16.88      2.66 o
   0   0   9      433.76      425.96     21.37 o
   1   0   9        4.43        6.60      1.28 o
   2   0   9       37.77       36.10      2.94 o
   3   0   9       25.54       24.77      1.82 o
   4   0   9      325.95      306.92     10.07 o
   5   0   9        1.21        2.94      1.32 o
   6   0   9        0.15       -0.29      0.84 o
  -8   1   9        0.42        0.12      0.98 o
  -7   1   9       57.43       62.19      3.00 o
  -6   1   9      105.32       99.28      3.16 o
  -5   1   9        6.18        7.42      0.83 o
  -4   1   9       40.29       37.88      4.27 o
  -3   1   9       16.57       13.73      1.78 o
  -2   1   9        2.08        4.39      1.34 o
  -1   1   9       16.88       15.23      2.67 o
   0   1   9      198.62      204.80      9.82 o
   1   1   9      617.29      597.45     14.72 o
   2   1   9       20.90       24.59      3.78 o
   3   1   9      221.54      201.11      7.95 o
   4   1   9       32.82       40.03      3.28 o
   5   1   9       15.87       14.77      1.50 o
   6   1   9       50.26       50.95      3.58 o
  -8   2   9       76.43       82.46      4.06 o
  -7   2   9       12.78       12.45      2.11 o
  -6   2   9        1.45        0.73      0.87 o
  -5   2   9      107.45      109.73      3.26 o
  -4   2   9       23.81       27.06      4.05 o
  -3   2   9       17.11       15.24      3.05 o
  -2   2   9      212.01      209.17     10.99 o
  -1   2   9       32.25       37.46      4.43 o
   0   2   9       40.88       43.09      4.45 o
   1   2   9      647.79      621.80     21.76 o
   2   2   9       80.33       77.46      3.73 o
   3   2   9       85.20       87.91      5.06 o
   4   2   9      141.84      131.14      8.45 o
   5   2   9       39.28       44.26      2.86 o
  -8   3   9       96.64      101.98      8.81 o
  -7   3   9        0.24       -0.61      0.96 o
  -6   3   9       68.41       71.33      3.72 o
  -5   3   9      298.85      303.48      7.10 o
  -4   3   9        3.05        2.83      0.96 o
  -3   3   9       22.28       17.92      3.26 o
  -2   3   9      128.93      122.26      5.65 o
  -1   3   9       11.08       10.59      2.63 o
   0   3   9        5.06        6.37      2.15 o
   1   3   9      150.69      139.81      4.41 o
   2   3   9       16.06       13.27      1.66 o
   3   3   9       11.19       11.28      3.17 o
   4   3   9        0.31       -0.20      1.77 o
   5   3   9       74.06       76.49      3.48 o
  -8   4   9        6.13        6.43      1.16 o
  -7   4   9        7.21        5.48      1.19 o
  -6   4   9       36.14       38.53      2.71 o
  -5   4   9        5.20        4.15      0.85 o
  -4   4   9        0.32        0.36      0.91 o
  -3   4   9      927.51      836.08     26.90 o
  -2   4   9       67.65       57.19      3.99 o
  -1   4   9       45.48       46.05      5.20 o
   0   4   9      371.50      365.27      6.98 o
   1   4   9       49.69       48.04      3.00 o
   2   4   9       14.03       12.12      1.56 o
   3   4   9       22.37       22.79      3.69 o
   4   4   9        1.00        1.02      1.37 o
   5   4   9        3.58        5.46      1.46 o
  -7   5   9       13.09       16.32      1.53 o
  -6   5   9        0.45        1.16      1.14 o
  -5   5   9       34.14       31.78      2.17 o
  -4   5   9       70.49       64.32      3.53 o
  -3   5   9       18.07       13.64      2.02 o
  -2   5   9        0.55        0.17      0.99 o
  -1   5   9       14.72       12.92      1.40 o
   0   5   9        0.30        0.99      0.71 o
   1   5   9       68.83       64.49      3.45 o
   2   5   9       48.07       52.02      3.66 o
   3   5   9       22.37       26.83      3.87 o
   4   5   9       45.75       57.82      4.50 o
  -7   6   9        0.27        0.32      0.74 o
  -6   6   9        0.41       -0.91      1.18 o
  -5   6   9       55.77       64.89      3.86 o
  -4   6   9        0.68       -0.10      1.51 o
  -3   6   9        0.56       -0.20      1.01 o
  -2   6   9       16.02       15.46      2.24 o
  -1   6   9        4.54        3.73      0.86 o
   0   6   9        3.34        4.05      1.27 o
   1   6   9       17.73       20.48      2.42 o
   2   6   9        0.02       -0.03      0.95 o
   3   6   9        3.39        5.84      1.79 o
   4   6   9        9.65       12.22      1.22 o
  -6   7   9        2.46        2.46      1.30 o
  -5   7   9       10.00       13.31      2.84 o
  -4   7   9        3.96        3.12      1.09 o
  -3   7   9       84.35       70.73      6.21 o
  -2   7   9       59.05       49.58      5.38 o
  -1   7   9        1.79        0.86      1.02 o
   0   7   9        8.65        7.23      1.49 o
   1   7   9        0.85        2.35      1.18 o
   2   7   9        0.26       -0.26      1.34 o
   3   7   9        3.92        3.15      1.29 o
  -6   8   9        0.00       -0.23      0.89 o
  -5   8   9        2.72        1.13      0.86 o
  -4   8   9        0.55        1.88      1.17 o
  -3   8   9       25.27       23.01      2.39 o
  -2   8   9        1.39       -0.16      1.67 o
  -1   8   9       18.62       15.44      1.98 o
   0   8   9        0.79        1.21      0.95 o
   1   8   9        5.31        5.60      1.18 o
   2   8   9      160.45      202.13      7.91 o
  -5   9   9        0.17        1.14      0.94 o
  -4   9   9       32.74       38.98      1.98 o
  -3   9   9        0.53        0.63      0.73 o
  -2   9   9        6.35        4.54      1.17 o
  -1   9   9        7.84        9.37      1.38 o
   0   9   9        2.13        1.55      0.83 o
  -2 -12  10        0.29       -0.41      0.94 o
   0 -12  10       25.45       20.67      2.79 o
   1 -12  10        0.26        1.90      0.69 o
  -3 -11  10        0.08        0.73      1.05 o
  -1 -11  10        3.63        2.94      1.70 o
   0 -11  10        7.75        7.93      2.42 o
   1 -11  10       19.16       19.37      3.14 o
   2 -11  10        1.15        0.44      0.84 o
   3 -11  10        7.42        9.05      1.64 o
  -4 -10  10        0.19       -0.51      1.09 o
  -2 -10  10       52.68       44.78      4.60 o
  -1 -10  10        4.54        5.74      2.32 o
   0 -10  10        9.29        8.48      1.97 o
   1 -10  10       51.15       41.12      5.20 o
   2 -10  10        3.94        3.67      1.95 o
   3 -10  10        0.32       -0.97      1.08 o
   4 -10  10        0.24       -0.83      0.91 o
  -5  -9  10        7.04        9.19      2.33 o
  -4  -9  10       44.49       27.04     10.73 o
  -3  -9  10        0.40        0.96      1.49 o
  -2  -9  10        4.81        5.97      1.27 o
  -1  -9  10      149.91      141.62      4.69 o
   0  -9  10        8.88       10.90      3.04 o
   1  -9  10       96.87      105.33      5.80 o
   2  -9  10       11.16       14.74      2.30 o
   3  -9  10       16.83        9.61      2.63 o
   4  -9  10       19.55       21.32      3.10 o
  -6  -8  10       11.34        7.08      2.18 o
  -4  -8  10       21.01       17.97      4.63 o
  -3  -8  10       43.28       42.78      3.79 o
  -2  -8  10        0.02       -0.51      1.08 o
  -1  -8  10       81.24       76.95      3.10 o
   0  -8  10        7.69        6.24      1.10 o
   1  -8  10       40.78       34.11      3.31 o
   2  -8  10       95.86       81.40      5.03 o
   3  -8  10      102.22      104.94      6.53 o
   4  -8  10       52.79       50.22      3.87 o
   5  -8  10        0.06       -0.55      0.66 o
  -6  -7  10       36.48       34.48      2.20 o
  -5  -7  10        6.25        3.16      2.17 o
  -4  -7  10       27.93       27.23      2.39 o
  -3  -7  10      327.98      319.89      8.80 o
  -2  -7  10       11.99        8.50      1.39 o
  -1  -7  10      348.23      361.60      8.22 o
   0  -7  10      113.47      101.71      3.54 o
   1  -7  10       12.48       10.72      1.56 o
   2  -7  10       47.41       40.61      2.89 o
   3  -7  10       29.41       28.65      2.32 o
   4  -7  10        1.09        1.04      2.05 o
   5  -7  10        8.39       13.82      1.63 o
  -7  -6  10        9.66       12.50      1.57 o
  -6  -6  10       29.97       33.04      2.60 o
  -5  -6  10        9.44       10.23      1.50 o
  -4  -6  10        4.10        4.65      1.43 o
  -3  -6  10      285.80      303.39     13.09 o
  -2  -6  10        0.93        1.37      1.60 o
  -1  -6  10       40.99       45.82     11.71 o
   0  -6  10      314.73      293.93     13.31 o
   1  -6  10        7.85        7.46      1.33 o
   2  -6  10       13.85       11.75      1.95 o
   3  -6  10        6.09        7.78      1.80 o
   4  -6  10       47.57       47.05      3.50 o
   5  -6  10        0.06        0.06      1.05 o
  -7  -5  10       16.95       16.58      1.55 o
  -6  -5  10        8.32        6.17      1.12 o
  -5  -5  10        9.12       11.21      1.62 o
  -4  -5  10       21.95       19.47      1.67 o
  -3  -5  10        2.30        0.94      1.82 o
  -2  -5  10        6.82        7.19      1.54 o
  -1  -5  10      223.81      226.89      8.22 o
   0  -5  10       35.75       28.35      4.21 o
   1  -5  10       21.75       23.44      4.11 o
   2  -5  10      248.42      248.75      6.58 o
   3  -5  10      137.63      133.74      5.17 o
   4  -5  10      118.46      111.40      5.59 o
   5  -5  10       24.61       25.02      2.53 o
   6  -5  10        0.45        2.68      0.74 o
  -8  -4  10       34.37       38.77      3.33 o
  -7  -4  10        5.61        6.92      1.10 o
  -6  -4  10        0.60       -0.13      0.96 o
  -5  -4  10        0.13        0.39      0.89 o
  -4  -4  10       28.35       25.00      2.03 o
  -3  -4  10       64.77       75.12      6.20 o
  -2  -4  10      121.48      129.45      5.63 o
  -1  -4  10       37.65       29.33      2.70 o
   0  -4  10       39.24       34.05      4.59 o
   1  -4  10        9.21        6.47      2.53 o
   2  -4  10       24.65       22.47      1.59 o
   3  -4  10        9.66       10.09      1.16 o
   4  -4  10      168.15      163.82      5.73 o
   5  -4  10       35.11       37.67      3.00 o
   6  -4  10       19.75       17.07      2.54 o
  -8  -3  10       29.77       31.07      3.28 o
  -7  -3  10       17.44       20.59      2.29 o
  -6  -3  10        0.62        0.08      0.81 o
  -5  -3  10       26.90       27.47      1.67 o
  -4  -3  10      324.07      331.55     14.78 o
  -3  -3  10       13.64       15.10      2.83 o
  -2  -3  10       10.75       12.32      1.79 o
  -1  -3  10       34.19       37.93      4.51 o
   0  -3  10      489.83      518.71     19.71 o
   1  -3  10       83.84       90.70      6.97 o
   2  -3  10        0.96        4.99      2.14 o
   3  -3  10      341.62      319.94      7.33 o
   4  -3  10        3.53        2.21      1.02 o
   5  -3  10        0.05        0.61      1.04 o
   6  -3  10       71.49       67.44      3.06 o
  -8  -2  10        2.13        1.63      1.53 o
  -7  -2  10       38.84       39.09      2.27 o
  -6  -2  10        4.23        4.15      0.90 o
  -5  -2  10       33.52       32.99      1.56 o
  -4  -2  10      110.36      114.80      7.74 o
  -3  -2  10       50.99       58.52      5.12 o
  -2  -2  10      234.39      252.16      7.78 o
  -1  -2  10      439.03      490.06     18.09 o
   0  -2  10        5.53        8.49      2.36 o
   1  -2  10      105.03      109.09      5.04 o
   2  -2  10      306.35      305.89     13.33 o
   3  -2  10       95.64      101.61      5.78 o
   4  -2  10       13.22       13.94      1.72 o
   5  -2  10       13.63       11.80      1.48 o
   6  -2  10        0.08        0.50      0.89 o
  -8  -1  10       71.10       75.11      5.78 o
  -7  -1  10       18.51       18.40      1.70 o
  -6  -1  10        0.54        0.64      0.79 o
  -5  -1  10       55.31       54.43      1.77 o
  -4  -1  10        0.33        3.36      1.86 o
  -3  -1  10        1.84        4.36      1.75 o
  -2  -1  10      151.76      171.29     10.99 o
  -1  -1  10       20.87       22.50      3.32 o
   0  -1  10       85.47       87.95      6.78 o
   1  -1  10      124.57      129.32      5.55 o
   2  -1  10       33.61       36.69      3.83 o
   3  -1  10      208.00      212.69      5.76 o
   4  -1  10       51.48       44.63      2.82 o
   5  -1  10        7.12        6.88      1.19 o
   6  -1  10       62.41       77.87      4.45 o
  -8   0  10      105.97      115.88      6.86 o
  -7   0  10       48.00       46.51      2.48 o
  -6   0  10       30.64       29.51      2.43 o
  -5   0  10       93.40       98.66      2.52 o
  -4   0  10       88.68       90.44      6.67 o
  -3   0  10      420.88      456.32     26.66 o
  -2   0  10      167.12      176.03      6.57 o
  -1   0  10       78.96       76.80      5.88 o
   0   0  10       46.83       44.12      4.45 o
   1   0  10      194.18      183.35      6.89 o
   2   0  10       56.24       59.45      2.45 o
   3   0  10        1.74        2.20      0.82 o
   4   0  10       98.33      100.89      5.13 o
   5   0  10       55.27       54.82      2.67 o
  -8   1  10       61.22       62.97      3.36 o
  -7   1  10        8.02        5.97      1.61 o
  -6   1  10       32.75       29.77      1.95 o
  -5   1  10       80.73       85.00      2.65 o
  -4   1  10      111.43      114.27      7.65 o
  -3   1  10       92.56       80.50      6.27 o
  -2   1  10       20.88       17.33      2.94 o
  -1   1  10      125.98      121.56      5.52 o
   0   1  10        5.85        5.55      1.51 o
   1   1  10       10.62        8.98      1.68 o
   2   1  10        1.70        0.84      0.90 o
   3   1  10      398.11      391.67     12.90 o
   4   1  10        0.31        2.22      1.88 o
   5   1  10       25.62       27.29      2.22 o
  -8   2  10        3.14        2.66      1.74 o
  -7   2  10        9.86       11.50      1.55 o
  -6   2  10        1.47        2.24      1.07 o
  -5   2  10        3.78        2.17      0.95 o
  -4   2  10       12.02        8.96      1.07 o
  -3   2  10       73.75       68.99      6.00 o
  -2   2  10        9.50        9.40      2.66 o
  -1   2  10       42.87       37.71      4.45 o
   0   2  10        0.75        3.10      2.27 o
   1   2  10       36.22       36.67      2.55 o
   2   2  10        0.07        0.04      0.90 o
   3   2  10      145.07      152.46      9.62 o
   4   2  10        0.02        0.55      1.16 o
   5   2  10        3.12        3.18      0.92 o
  -8   3  10        4.81        5.75      1.12 o
  -7   3  10        0.48        0.72      1.53 o
  -6   3  10       13.58       14.09      1.83 o
  -5   3  10       10.16       11.26      1.40 o
  -4   3  10       11.42       13.28      1.43 o
  -3   3  10      394.97      368.31     13.05 o
  -2   3  10        0.03        0.36      1.17 o
  -1   3  10        0.05        0.15      1.62 o
   0   3  10      258.37      239.02      5.32 o
   1   3  10       63.25       62.88      3.44 o
   2   3  10        0.33        1.05      1.26 o
   3   3  10       33.73       29.62      4.15 o
   4   3  10       22.65       29.34      2.53 o
   5   3  10       19.43       24.71      2.52 o
  -8   4  10        4.17        4.45      1.35 o
  -7   4  10        6.27        5.44      1.07 o
  -6   4  10       26.44       29.19      2.38 o
  -5   4  10        9.21       10.12      1.13 o
  -4   4  10        0.13       -0.24      1.04 o
  -3   4  10      163.53      170.41      7.14 o
  -2   4  10       75.31       72.97      3.67 o
  -1   4  10      165.85      170.08      5.84 o
   0   4  10       24.71       22.37      1.58 o
   1   4  10       74.86       78.99      3.62 o
   2   4  10       35.91       37.79      3.21 o
   3   4  10       45.23       49.98      4.95 o
   4   4  10        5.81        5.57      1.55 o
  -7   5  10        0.12        0.84      0.81 o
  -6   5  10        6.71        4.91      1.80 o
  -5   5  10       31.70       39.93      2.74 o
  -4   5  10        0.24        1.81      1.54 o
  -3   5  10        1.49        0.82      1.62 o
  -2   5  10        6.55        8.30      1.42 o
  -1   5  10        0.45        0.70      0.71 o
   0   5  10        5.51        7.51      1.00 o
   1   5  10       59.54       55.69      3.17 o
   2   5  10       32.54       32.79      2.85 o
   3   5  10        3.34        1.97      1.47 o
   4   5  10        0.43       -0.02      0.83 o
  -7   6  10       17.33       10.08      1.69 o
  -6   6  10        1.99        2.94      1.14 o
  -5   6  10        2.88        4.41      1.39 o
  -4   6  10       79.65       76.27      6.66 o
  -3   6  10       24.60       25.09      3.37 o
  -2   6  10        6.00        3.92      1.18 o
  -1   6  10        1.01        0.73      0.88 o
   0   6  10      107.12      101.23      5.19 o
   1   6  10       33.89       40.94      3.13 o
   2   6  10       20.35       23.10      2.09 o
   3   6  10        2.89        4.14      1.32 o
  -6   7  10        7.38        6.73      1.59 o
  -5   7  10       35.15       34.66      2.69 o
  -4   7  10       13.24        7.73      1.22 o
  -3   7  10        9.26        8.43      1.98 o
  -2   7  10        1.30        0.82      1.32 o
  -1   7  10        4.64        5.71      1.11 o
   0   7  10       55.16       52.76      4.68 o
   1   7  10        9.64        8.34      1.36 o
   2   7  10        3.00        4.17      1.50 o
  -5   8  10        5.84        7.08      1.07 o
  -4   8  10       31.17       30.54      1.94 o
  -3   8  10        0.09        0.22      0.75 o
  -2   8  10        0.04        0.02      0.87 o
  -1   8  10        7.17        3.62      1.64 o
   0   8  10        0.83        0.45      1.15 o
   1   8  10       19.36       16.81      1.98 o
  -4   9  10        1.07        1.04      0.92 o
  -3   9  10        0.67       -0.47      1.10 o
  -2   9  10        2.02        0.85      0.77 o
  -1   9  10        0.02        0.62      1.07 o
  -3 -11  11        8.67        2.86      1.02 o
  -1 -11  11        0.18        1.36      1.41 o
   0 -11  11       16.06       16.11      2.79 o
   1 -11  11        3.36        4.97      1.81 o
   2 -11  11        3.75        5.99      2.25 o
  -4 -10  11        3.15        0.96      0.70 o
  -2 -10  11       12.78       10.97      1.60 o
  -1 -10  11        8.58       12.08      2.53 o
   0 -10  11        9.66        9.29      1.79 o
   1 -10  11        0.99        0.34      1.19 o
   2 -10  11        4.65        4.86      1.22 o
   3 -10  11        2.59        2.41      1.20 o
  -5  -9  11        6.63        6.56      1.88 o
  -4  -9  11       12.47        9.96      1.98 o
  -3  -9  11       43.92       50.05      3.67 o
  -2  -9  11       30.85       31.34      2.47 o
  -1  -9  11        7.65       10.35      1.33 o
   0  -9  11      163.97      170.41     10.09 o
   1  -9  11        8.66        9.92      1.84 o
   2  -9  11        5.20        6.04      1.56 o
   3  -9  11        0.54       -0.27      1.44 o
   4  -9  11        9.05        8.83      1.08 o
  -6  -8  11        0.87        1.63      0.72 o
  -5  -8  11       64.92       61.21      3.68 o
  -4  -8  11        0.00       -2.01      2.01 o
  -3  -8  11        1.74        0.27      1.42 o
  -2  -8  11       96.71       90.17      4.29 o
  -1  -8  11      150.53      158.17      6.38 o
   0  -8  11       28.07       26.92      2.42 o
   1  -8  11       21.68       22.93      3.03 o
   2  -8  11       35.89       35.28      6.47 o
   3  -8  11        0.43        0.87      0.97 o
   4  -8  11       28.80       35.82      3.42 o
  -6  -7  11        1.47        2.01      1.20 o
  -5  -7  11        8.57       13.10      2.22 o
  -4  -7  11       13.36       10.34      1.67 o
  -3  -7  11        1.98        2.50      1.63 o
  -2  -7  11       20.84       23.91      1.68 o
  -1  -7  11       77.04       70.60      3.28 o
   0  -7  11        7.17       10.54      1.38 o
   1  -7  11       39.79       39.13      2.84 o
   2  -7  11       23.55       20.21      2.59 o
   3  -7  11       42.00       45.36      3.48 o
   4  -7  11        0.81        2.10      0.96 o
   5  -7  11        3.55        2.69      1.03 o
  -7  -6  11        0.00        0.29      0.87 o
  -6  -6  11       21.33       22.24      1.94 o
  -5  -6  11       27.80       22.85      2.12 o
  -4  -6  11        0.08        1.74      0.99 o
  -3  -6  11      165.56      152.98      5.52 o
  -2  -6  11      164.41      177.89      5.94 o
  -1  -6  11        0.36        0.42      0.81 o
   0  -6  11       40.65       48.78      2.64 o
   1  -6  11       33.37       36.66      2.65 o
   2  -6  11       66.85       67.88      6.43 o
   3  -6  11       73.82       85.18      3.87 o
   4  -6  11       31.71       31.59      2.68 o
   5  -6  11        7.47        8.47      1.30 o
  -7  -5  11       20.76       18.01      2.42 o
  -6  -5  11       49.79       55.68      2.72 o
  -5  -5  11       21.51       16.42      3.99 o
  -4  -5  11        1.32        0.80      0.79 o
  -3  -5  11        1.73        0.41      0.71 o
  -2  -5  11       54.10       52.08      3.08 o
  -1  -5  11      165.59      195.10      7.73 o
   0  -5  11       61.52       69.07      3.69 o
   1  -5  11      127.64      127.94      3.87 o
   2  -5  11      319.85      315.79      7.36 o
   3  -5  11      168.48      168.94      7.23 o
   4  -5  11       63.08       60.78      5.10 o
   5  -5  11        4.25        5.05      1.12 o
  -7  -4  11        3.00        6.52      1.29 o
  -6  -4  11       31.73       30.72      2.11 o
  -5  -4  11       29.34       27.55      2.06 o
  -4  -4  11        1.32        1.82      0.79 o
  -3  -4  11        7.38        9.09      1.76 o
  -2  -4  11      343.55      351.64     10.47 o
  -1  -4  11       13.42       13.22      2.80 o
   0  -4  11       91.92      109.30      8.16 o
   1  -4  11       22.96       22.60      1.69 o
   2  -4  11      193.14      190.53      5.37 o
   3  -4  11      446.73      441.26     11.00 o
   4  -4  11       15.71       14.28      1.98 o
   5  -4  11       46.71       46.66      2.96 o
  -8  -3  11       15.59       18.73      2.52 o
  -7  -3  11       56.92       55.43      2.53 o
  -6  -3  11        1.55        0.70      0.79 o
  -5  -3  11       48.86       53.35      2.30 o
  -4  -3  11      126.31      130.76      3.56 o
  -3  -3  11       19.40       17.62      2.97 o
  -2  -3  11      130.21      140.06      5.76 o
  -1  -3  11        2.38        4.66      1.95 o
   0  -3  11       89.98       93.06      7.34 o
   1  -3  11       82.42       83.01      6.92 o
   2  -3  11      159.44      153.01      3.80 o
   3  -3  11       24.92       25.60      1.92 o
   4  -3  11       93.43       94.04      4.10 o
   5  -3  11      102.08      121.68      7.09 o
  -8  -2  11        4.48       13.20      2.46 o
  -7  -2  11        3.47        5.10      1.03 o
  -6  -2  11        6.55        5.19      0.96 o
  -5  -2  11       27.09       26.53      1.53 o
  -4  -2  11        0.43        0.69      0.71 o
  -3  -2  11        3.23        4.77      1.83 o
  -2  -2  11        6.33        5.02      1.63 o
  -1  -2  11      146.16      150.02      8.98 o
   0  -2  11      149.43      164.80      9.59 o
   1  -2  11       53.60       59.72      5.57 o
   2  -2  11      127.46      123.57      3.66 o
   3  -2  11      237.97      251.78      6.28 o
   4  -2  11        2.65        1.20      0.93 o
   5  -2  11       75.99       82.92      3.96 o
  -8  -1  11        3.42        5.34      1.70 o
  -7  -1  11       23.40       21.44      1.98 o
  -6  -1  11       65.82       65.87      2.33 o
  -5  -1  11        5.55        5.27      0.70 o
  -4  -1  11      102.45      101.29      2.66 o
  -3  -1  11      236.21      254.56     11.48 o
  -2  -1  11       33.61       33.74      3.90 o
  -1  -1  11        5.57        2.41      1.75 o
   0  -1  11       75.05       74.27      6.11 o
   1  -1  11      173.22      168.86      6.66 o
   2  -1  11       34.89       36.28      1.94 o
   3  -1  11       21.67       20.44      1.90 o
   4  -1  11        4.46        6.15      1.23 o
   5  -1  11       23.15       21.38      2.02 o
  -8   0  11        1.17        2.43      1.67 o
  -7   0  11        5.50        7.36      1.19 o
  -6   0  11       13.24       12.71      1.39 o
  -5   0  11       16.21       15.61      1.12 o
  -4   0  11       21.34       21.74      1.25 o
  -3   0  11        9.89       12.13      2.34 o
  -2   0  11       44.72       46.50      3.33 o
  -1   0  11        0.68        1.03      1.47 o
   0   0  11        1.22        0.41      1.98 o
   1   0  11      520.70      514.25      9.64 o
   2   0  11      175.31      183.11      5.96 o
   3   0  11        9.13        7.81      2.33 o
   4   0  11       24.09       28.46      2.14 o
   5   0  11        0.46        1.65      0.91 o
  -8   1  11       40.12       42.82      3.94 o
  -7   1  11        3.16        2.32      0.87 o
  -6   1  11       35.54       34.85      2.25 o
  -5   1  11      354.40      331.29      8.73 o
  -4   1  11        0.02        0.52      0.69 o
  -3   1  11      102.10      103.09      7.29 o
  -2   1  11       23.80       20.12      3.77 o
  -1   1  11       27.97       26.47      4.76 o
   0   1  11       20.49       27.61      3.90 o
   1   1  11        0.92        0.42      1.25 o
   2   1  11        8.50        8.93      1.22 o
   3   1  11        1.56        0.24      1.60 o
   4   1  11       16.17       18.30      2.10 o
   5   1  11       38.74       46.19      2.44 o
  -8   2  11       15.51       18.39      2.43 o
  -7   2  11        0.55        1.38      1.11 o
  -6   2  11        2.22        2.33      0.91 o
  -5   2  11       78.64       76.44      3.84 o
  -4   2  11       26.92       29.58      2.07 o
  -3   2  11      254.39      263.89      6.37 o
  -2   2  11        7.06        9.52      1.73 o
  -1   2  11        0.25        0.27      1.50 o
   0   2  11      178.61      177.38      5.03 o
   1   2  11        0.04       -0.19      0.98 o
   2   2  11       72.08       71.78      5.79 o
   3   2  11       42.41       44.25      2.67 o
   4   2  11       28.39       30.99      3.50 o
  -7   3  11        0.04       -0.77      0.86 o
  -6   3  11        0.45        0.17      0.78 o
  -5   3  11        8.43        8.92      1.26 o
  -4   3  11       73.34       72.69      3.21 o
  -3   3  11        1.76        1.27      1.32 o
  -2   3  11        5.30        4.69      0.95 o
  -1   3  11      198.51      200.10      6.38 o
   0   3  11       72.12       70.95      3.09 o
   1   3  11       28.12       33.45      2.52 o
   2   3  11      158.07      154.24      9.33 o
   3   3  11        0.70        1.43      1.25 o
   4   3  11       18.86       20.81      2.57 o
  -7   4  11        1.24        1.74      0.76 o
  -6   4  11       46.91       48.26      4.42 o
  -5   4  11        3.75        4.41      1.04 o
  -4   4  11        2.79       -0.18      1.61 o
  -3   4  11       35.31       34.11      2.54 o
  -2   4  11       39.57       38.09      2.29 o
  -1   4  11       15.26       17.84      1.60 o
   0   4  11        0.16        0.32      1.02 o
   1   4  11      112.82      108.77      9.10 o
   2   4  11       20.61       20.58      2.28 o
   3   4  11       91.50       95.99      4.28 o
   4   4  11       49.13       55.38      2.68 o
  -7   5  11        4.00        2.82      1.19 o
  -6   5  11        3.34        1.81      1.34 o
  -5   5  11        5.68        6.92      1.57 o
  -4   5  11        0.26       -0.64      1.19 o
  -3   5  11      151.20      149.90      5.36 o
  -2   5  11       66.71       72.26      3.56 o
  -1   5  11       16.50       17.57      1.60 o
   0   5  11      114.81      115.68     12.04 o
   1   5  11        4.58        5.95      1.39 o
   2   5  11        1.27        1.32      0.87 o
   3   5  11        9.69       11.08      1.71 o
  -6   6  11        2.31        3.72      1.36 o
  -5   6  11        1.76        2.41      1.26 o
  -4   6  11       21.18       18.14      2.24 o
  -3   6  11        4.80        5.57      1.19 o
  -2   6  11        0.59       -0.42      0.99 o
  -1   6  11        0.47        0.56      0.77 o
   0   6  11        0.90        1.30      1.39 o
   1   6  11        7.78        7.48      1.36 o
   2   6  11      100.25      117.03      5.70 o
  -5   7  11        0.82        0.38      0.93 o
  -4   7  11       10.45       13.63      1.35 o
  -3   7  11        1.07        0.91      0.78 o
  -2   7  11       11.98       10.55      1.66 o
  -1   7  11       21.82       13.60      2.41 o
   0   7  11        3.55        3.72      1.75 o
   1   7  11        2.65        4.46      1.40 o
  -4   8  11       22.80       23.63      2.36 o
  -3   8  11        0.04        0.05      1.02 o
  -2   8  11       11.31        7.73      5.15 o
  -1   8  11        0.21        1.68      1.23 o
   0   8  11        2.91        4.31      1.32 o
  -1 -11  12       11.15       10.11      2.02 o
   0 -11  12        7.22        9.84      2.05 o
   1 -11  12        2.34        2.67      1.31 o
  -3 -10  12        2.57       -0.20      0.83 o
  -2 -10  12        1.46        1.49      0.83 o
  -1 -10  12        1.22        1.75      1.14 o
   0 -10  12        0.15        0.92      0.81 o
   1 -10  12        2.98        4.27      1.26 o
   2 -10  12        2.90        1.39      0.94 o
   3 -10  12        1.18        0.67      0.88 o
  -5  -9  12        4.07        2.71      1.31 o
  -4  -9  12        7.89       11.83      1.66 o
  -3  -9  12       21.42       20.48      2.39 o
  -2  -9  12       25.30       22.78      2.05 o
  -1  -9  12      100.65      113.03      4.56 o
   0  -9  12        0.15        0.53      1.34 o
   1  -9  12        0.71        0.55      1.15 o
   2  -9  12       54.50       53.13      4.96 o
   3  -9  12        1.52        1.78      1.31 o
  -5  -8  12        5.63        4.65      1.31 o
  -4  -8  12        4.37        1.62      1.16 o
  -3  -8  12      116.39      118.42      6.01 o
  -2  -8  12       33.88       28.93      2.54 o
  -1  -8  12       19.72       18.44      5.05 o
   0  -8  12      168.83      171.76      5.89 o
   1  -8  12        0.24       -0.39      1.28 o
   2  -8  12        3.90        6.23      1.60 o
   3  -8  12        8.04        8.56      1.43 o
   4  -8  12        1.45       -0.11      0.89 o
  -6  -7  12        0.19        0.33      0.79 o
  -5  -7  12       41.02       44.80      3.40 o
  -4  -7  12        0.02       -0.18      1.02 o
  -3  -7  12        1.84        5.89      1.34 o
  -2  -7  12      114.12      113.54      4.81 o
  -1  -7  12        2.02        3.33      2.27 o
   0  -7  12      193.90      203.04      9.29 o
   1  -7  12        5.56        1.87      1.19 o
   2  -7  12       19.56       14.08      2.06 o
   3  -7  12       24.18       26.00      2.87 o
   4  -7  12       30.87       31.45      3.31 o
  -7  -6  12        0.04       -0.52      0.85 o
  -6  -6  12       47.70       56.73      3.47 o
  -5  -6  12        3.11        3.67      1.14 o
  -4  -6  12       17.51       18.70      1.69 o
  -3  -6  12        2.85        2.19      1.19 o
  -2  -6  12       31.48       36.59      2.62 o
  -1  -6  12       12.55       14.68      1.56 o
   0  -6  12        8.17        8.99      1.37 o
   1  -6  12      112.77      111.79      5.52 o
   2  -6  12       73.88       83.91      4.86 o
   3  -6  12       26.56       24.51      2.43 o
   4  -6  12       31.53       36.78      2.57 o
   5  -6  12       16.06       20.28      2.19 o
  -7  -5  12       33.63       36.69      3.04 o
  -6  -5  12        5.17        4.68      0.92 o
  -5  -5  12        7.05        5.45      1.60 o
  -4  -5  12      359.08      360.05      9.16 o
  -3  -5  12       95.25       94.02      3.66 o
  -2  -5  12        9.79        8.01      1.35 o
  -1  -5  12       57.12       56.06      2.80 o
   0  -5  12       15.45       17.03      1.95 o
   1  -5  12       16.58       19.02      1.48 o
   2  -5  12        2.31        4.97      1.08 o
   3  -5  12       28.74       24.29      3.61 o
   4  -5  12        2.49       -0.01      0.94 o
   5  -5  12        9.72       11.15      1.28 o
  -7  -4  12       18.47       19.50      1.63 o
  -6  -4  12       11.15       10.95      1.35 o
  -5  -4  12        6.14        3.67      1.16 o
  -4  -4  12       77.11       76.01      2.94 o
  -3  -4  12       45.40       45.32      2.21 o
  -2  -4  12      184.10      175.27      5.77 o
  -1  -4  12       44.05       44.57      2.45 o
   0  -4  12       29.22       27.70      1.98 o
   1  -4  12       25.44       28.11      1.74 o
   2  -4  12       89.13       84.08      3.94 o
   3  -4  12       10.66       13.27      1.54 o
   4  -4  12       13.28       11.30      1.78 o
   5  -4  12       20.02       23.66      1.85 o
  -7  -3  12       27.45       26.05      1.95 o
  -6  -3  12       10.38       11.13      1.22 o
  -5  -3  12        8.45        9.60      1.45 o
  -4  -3  12       32.93       30.36      2.12 o
  -3  -3  12      188.86      183.29      4.61 o
  -2  -3  12       45.00       50.15      3.65 o
  -1  -3  12        0.26        0.78      1.57 o
   0  -3  12      118.19      115.02      4.64 o
   1  -3  12       32.89       37.29      2.19 o
   2  -3  12      160.84      148.76      5.35 o
   3  -3  12      139.46      142.74      7.26 o
   4  -3  12        0.21        0.50      1.07 o
   5  -3  12        0.58        2.25      0.83 o
  -7  -2  12        0.86        2.81      1.25 o
  -6  -2  12       21.74       17.72      1.53 o
  -5  -2  12       43.48       42.04      2.06 o
  -4  -2  12       16.09       18.88      1.31 o
  -3  -2  12      316.26      344.34      7.50 o
  -2  -2  12       65.77       63.64      5.62 o
  -1  -2  12       13.19       14.83      3.14 o
   0  -2  12       10.98        9.04      1.41 o
   1  -2  12      184.81      178.27      5.08 o
   2  -2  12        3.69        2.15      0.96 o
   3  -2  12      300.80      291.02      7.76 o
   4  -2  12        0.30        0.52      1.62 o
   5  -2  12       45.13       45.95      3.67 o
  -7  -1  12        0.67        0.70      1.12 o
  -6  -1  12       16.51       18.15      1.48 o
  -5  -1  12       13.37       11.05      1.14 o
  -4  -1  12       26.71       24.69      1.51 o
  -3  -1  12        0.41        0.83      1.18 o
  -2  -1  12       29.18       23.29      3.52 o
  -1  -1  12      342.70      324.45     14.43 o
   0  -1  12       17.80       17.67      1.79 o
   1  -1  12      103.92      101.53      4.34 o
   2  -1  12      140.20      131.45      6.03 o
   3  -1  12      191.98      193.51      6.04 o
   4  -1  12       13.32       15.21      2.05 o
   5  -1  12        0.01        0.15      0.59 o
  -8   0  12        0.35        8.94      2.17 o
  -7   0  12       44.36       48.00      3.65 o
  -6   0  12        4.25        4.76      1.30 o
  -5   0  12        0.32        1.05      0.72 o
  -4   0  12       88.94       86.20      3.11 o
  -3   0  12       16.69       14.55      1.95 o
  -2   0  12      307.15      313.85      8.01 o
  -1   0  12        0.61        0.27      0.89 o
   0   0  12        0.93        0.53      1.34 o
   1   0  12      156.04      161.40      4.75 o
   2   0  12       36.20       34.86      3.06 o
   3   0  12      105.15      116.42      5.38 o
   4   0  12        0.03        0.40      0.89 o
  -8   1  12        4.86       13.01      2.16 o
  -7   1  12        0.22        0.81      0.93 o
  -6   1  12        0.23       -0.01      0.92 o
  -5   1  12        2.03        1.06      1.16 o
  -4   1  12      114.88      113.14      3.53 o
  -3   1  12      499.54      495.54     10.89 o
  -2   1  12        3.70        2.95      1.00 o
  -1   1  12        8.09        7.80      1.18 o
   0   1  12      549.61      500.46     16.64 o
   1   1  12        1.89        2.84      1.86 o
   2   1  12        0.56        2.77      2.34 o
   3   1  12       46.94       51.72      3.38 o
   4   1  12        9.28       10.95      2.32 o
  -7   2  12        2.09        2.01      1.18 o
  -6   2  12        8.50        8.74      1.25 o
  -5   2  12        0.34        1.00      0.86 o
  -4   2  12        0.55        1.95      1.44 o
  -3   2  12       32.30       33.46      2.48 o
  -2   2  12       15.86       13.92      1.62 o
  -1   2  12       56.53       57.46      2.76 o
   0   2  12       13.95       14.70      2.13 o
   1   2  12        9.21        9.97      1.93 o
   2   2  12       30.90       30.36      2.75 o
   3   2  12       10.56       12.87      1.66 o
   4   2  12        8.30       11.32      1.37 o
  -7   3  12        2.94        3.67      1.07 o
  -6   3  12        8.32       10.62      1.42 o
  -5   3  12       16.95       21.49      1.68 o
  -4   3  12       21.84       22.69      2.04 o
  -3   3  12       17.93       13.85      2.10 o
  -2   3  12        2.36        6.39      1.53 o
  -1   3  12       17.20       16.72      1.78 o
   0   3  12        1.33        1.92      1.34 o
   1   3  12        0.25        1.28      1.17 o
   2   3  12       18.55       19.87      2.11 o
   3   3  12        0.81       -0.49      1.65 o
  -7   4  12        6.75        7.82      1.55 o
  -6   4  12        5.78        7.76      2.20 o
  -5   4  12        2.62        5.94      1.43 o
  -4   4  12       17.56       14.57      2.09 o
  -3   4  12        0.01       -0.38      1.12 o
  -2   4  12        6.96        7.21      1.38 o
  -1   4  12        2.04        0.55      0.84 o
   0   4  12      109.92      101.99      7.49 o
   1   4  12       30.26       26.67      2.58 o
   2   4  12        4.07        4.43      1.66 o
   3   4  12        0.28       -0.47      0.78 o
  -6   5  12        8.39       11.19      2.11 o
  -5   5  12       10.88       10.43      1.26 o
  -4   5  12        7.04        5.84      1.44 o
  -3   5  12        0.14        1.03      1.04 o
  -2   5  12        8.49        8.97      1.64 o
  -1   5  12        0.52        0.67      0.93 o
   0   5  12       96.42       93.90      6.76 o
   1   5  12        0.21        1.66      1.48 o
   2   5  12        0.25        0.88      0.95 o
  -6   6  12       21.06       22.02      2.42 o
  -5   6  12        0.38        0.71      0.74 o
  -4   6  12       54.61       54.04      2.60 o
  -3   6  12       68.93       65.38      3.69 o
  -2   6  12       14.84       10.94      1.69 o
  -1   6  12       15.13       10.93      3.56 o
   0   6  12       10.30       17.21      2.81 o
   1   6  12        8.69        7.87      1.65 o
  -5   7  12        0.69        0.77      0.84 o
  -4   7  12        0.60        0.66      1.48 o
  -3   7  12        0.04        0.47      0.68 o
  -2   7  12       11.85       11.25      4.24 o
  -1   7  12        5.14        3.87      1.52 o
   0   7  12       13.96       13.20      2.08 o
  -1 -11  13       10.95        9.38      1.55 o
   0 -11  13        6.47        6.59      1.53 o
  -2 -10  13       15.80       15.12      2.76 o
  -1 -10  13        2.69        1.75      1.20 o
   0 -10  13        0.03        0.40      0.84 o
   1 -10  13        0.20        0.45      0.76 o
   2 -10  13        3.57        1.86      1.26 o
  -4  -9  13        3.75        5.74      2.08 o
  -3  -9  13        3.37        3.53      1.23 o
  -2  -9  13        0.15        1.24      0.96 o
  -1  -9  13       19.49       19.29      1.81 o
   0  -9  13       13.85       22.02      3.01 o
   1  -9  13       10.52       12.97      2.39 o
   2  -9  13       16.91       14.58      2.35 o
   3  -9  13        1.25        2.31      1.11 o
  -5  -8  13        0.29        1.09      0.97 o
  -4  -8  13        0.78        0.71      1.05 o
  -3  -8  13       54.19       53.56      3.80 o
  -2  -8  13        3.20        2.05      1.42 o
  -1  -8  13        8.78        8.87      1.61 o
   0  -8  13        5.45        6.79      1.53 o
   1  -8  13        0.72        0.55      0.96 o
   2  -8  13       20.88       19.88      2.08 o
   3  -8  13       37.12       38.06      2.43 o
  -6  -7  13        3.20        4.11      1.00 o
  -5  -7  13       11.25       13.49      1.88 o
  -4  -7  13        0.03        0.50      0.94 o
  -3  -7  13       10.25        9.30      1.48 o
  -2  -7  13       24.47       27.45      2.28 o
  -1  -7  13        6.75        5.16      1.68 o
   0  -7  13        1.68        2.67      1.25 o
   1  -7  13        2.86        2.94      1.15 o
   2  -7  13       31.47       34.36      2.85 o
   3  -7  13       12.00       15.58      1.71 o
   4  -7  13       30.58       27.49      2.62 o
  -6  -6  13       21.13       27.57      1.82 o
  -5  -6  13        2.09        1.61      1.26 o
  -4  -6  13       18.57       23.73      1.78 o
  -3  -6  13       13.76       13.61      3.62 o
  -2  -6  13       18.98       23.65      3.72 o
  -1  -6  13       51.21       47.92      3.02 o
   0  -6  13        4.44        2.14      1.17 o
   1  -6  13        3.92        3.98      1.04 o
   2  -6  13        0.46        0.84      0.99 o
   3  -6  13       39.59       37.96      2.80 o
   4  -6  13       44.94       52.77      4.02 o
  -7  -5  13        8.78        6.96      1.41 o
  -6  -5  13        0.00        0.01      0.75 o
  -5  -5  13       53.44       54.86      3.98 o
  -4  -5  13       61.57       65.75      3.03 o
  -3  -5  13        1.68        2.73      1.20 o
  -2  -5  13      248.46      261.23      9.24 o
  -1  -5  13        9.95        8.82      1.30 o
   0  -5  13        5.55        5.30      1.51 o
   1  -5  13       47.93       46.12      2.82 o
   2  -5  13       79.01       68.48      4.18 o
   3  -5  13       27.86       28.11      3.55 o
   4  -5  13        1.57        1.89      0.80 o
  -7  -4  13        2.75        3.79      1.01 o
  -6  -4  13       11.09       10.82      1.39 o
  -5  -4  13       11.38       10.52      1.42 o
  -4  -4  13       45.29       47.98      2.60 o
  -3  -4  13      101.11      107.07      3.85 o
  -2  -4  13        5.74        3.16      1.09 o
  -1  -4  13      139.81      132.43      4.41 o
   0  -4  13       37.21       34.98      2.26 o
   1  -4  13        1.00        1.65      0.71 o
   2  -4  13       21.98       19.50      1.88 o
   3  -4  13       94.26       96.30      3.86 o
   4  -4  13       32.50       34.69      2.38 o
  -7  -3  13        1.21        1.55      1.71 o
  -6  -3  13       20.08       15.99      1.71 o
  -5  -3  13        6.09        6.74      1.18 o
  -4  -3  13       30.41       30.94      1.95 o
  -3  -3  13       89.47       91.96      3.57 o
  -2  -3  13       81.12       85.78      3.98 o
  -1  -3  13        4.47        4.92      2.54 o
   0  -3  13       67.68       64.65      3.50 o
   1  -3  13      141.76      136.65      5.07 o
   2  -3  13      114.24      109.16      4.40 o
   3  -3  13        0.06        1.35      0.93 o
   4  -3  13        5.28        4.25      2.31 o
  -7  -2  13        0.73        2.46      1.47 o
  -6  -2  13       21.48       22.90      2.03 o
  -5  -2  13        0.10       -0.91      1.15 o
  -4  -2  13        7.48        7.27      1.07 o
  -3  -2  13      149.44      146.41      4.59 o
  -2  -2  13       53.83       49.87      3.49 o
  -1  -2  13       60.21       62.43      3.35 o
   0  -2  13        1.97        1.88      0.94 o
   1  -2  13      210.27      195.67     10.21 o
   2  -2  13        1.71        3.36      1.02 o
   3  -2  13        5.78        7.17      1.20 o
   4  -2  13       79.11       86.41      4.05 o
  -7  -1  13        0.04        4.00      1.61 o
  -6  -1  13        0.19        1.62      1.15 o
  -5  -1  13      152.29      163.49      4.38 o
  -4  -1  13        0.06        0.05      0.77 o
  -3  -1  13       18.66       17.78      3.17 o
  -2  -1  13        8.88        8.83      1.68 o
  -1  -1  13       12.95       14.73      1.43 o
   0  -1  13       27.15       22.55      2.53 o
   1  -1  13       44.34       38.48      4.77 o
   2  -1  13       15.71       16.07      1.71 o
   3  -1  13       10.92        9.96      1.79 o
   4  -1  13       48.80       57.57      3.15 o
  -7   0  13        0.06        4.15      5.88 o
  -6   0  13        2.72        2.60      1.32 o
  -5   0  13       71.66       81.13      2.97 o
  -4   0  13        1.06        0.72      0.77 o
  -3   0  13        4.82        3.71      1.35 o
  -2   0  13        6.02        4.15      1.02 o
  -1   0  13       37.07       33.16      2.08 o
   0   0  13        6.48        7.44      1.16 o
   1   0  13       16.93       20.90      3.76 o
   2   0  13       12.84       13.25      1.89 o
   3   0  13       93.85       95.09      3.70 o
   4   0  13        3.50        2.98      0.85 o
  -7   1  13       16.46       16.58      6.66 o
  -6   1  13        1.21        0.48      2.04 o
  -5   1  13        5.83        4.58      1.50 o
  -4   1  13        2.79        1.60      1.11 o
  -3   1  13        0.11        1.27      1.48 o
  -2   1  13        7.35        7.20      1.33 o
  -1   1  13       75.32       78.92      3.76 o
   0   1  13       82.93       79.70      3.78 o
   1   1  13        0.04        1.01      1.64 o
   2   1  13      130.99      137.92      6.13 o
   3   1  13        0.81        0.93      0.69 o
   4   1  13        2.57        2.66      0.70 o
  -7   2  13        3.47        2.60      1.13 o
  -6   2  13       45.24       51.69      2.79 o
  -5   2  13        0.78        0.46      1.07 o
  -4   2  13       77.78       84.18      3.91 o
  -3   2  13        3.17        2.63      0.89 o
  -2   2  13        0.05        0.88      0.86 o
  -1   2  13       18.26       17.33      1.84 o
   0   2  13       20.04       23.49      3.57 o
   1   2  13        1.25        1.03      1.50 o
   2   2  13        9.59        7.09      2.12 o
   3   2  13       41.13       42.04      2.04 o
  -7   3  13       22.69       18.18      2.12 o
  -6   3  13       41.11       42.51      2.80 o
  -5   3  13        2.12        0.83      1.38 o
  -4   3  13       35.12       37.46      2.53 o
  -3   3  13       37.44       37.30      3.15 o
  -2   3  13        6.37        7.94      1.31 o
  -1   3  13        0.05        0.43      1.27 o
   0   3  13      141.04      144.38      9.04 o
   1   3  13        2.30        2.46      1.52 o
   2   3  13        7.14        7.15      1.78 o
   3   3  13        7.45        8.11      1.63 o
  -6   4  13        1.53        3.73      1.58 o
  -5   4  13        2.07        1.91      0.85 o
  -4   4  13       60.61       56.24      2.97 o
  -3   4  13        0.73        2.81      1.27 o
  -2   4  13       21.53       18.57      2.25 o
  -1   4  13       29.49       23.73      3.71 o
   0   4  13        0.58       -1.10      1.46 o
   1   4  13        3.75        4.70      1.96 o
  -6   5  13        8.47       10.31      1.76 o
  -5   5  13        7.63        6.88      1.11 o
  -4   5  13        5.32        4.87      0.88 o
  -3   5  13        3.75        4.27      1.17 o
  -2   5  13        2.82        1.85      1.05 o
  -1   5  13       11.94       10.35      2.44 o
   0   5  13        3.76        5.60      1.87 o
   1   5  13       12.14       12.44      2.12 o
  -5   6  13        1.32        0.50      0.89 o
  -4   6  13        3.59        6.04      0.86 o
  -3   6  13        3.46        2.30      0.92 o
  -2   6  13        3.45        2.11      1.48 o
  -1   6  13        7.74       11.67      2.18 o
   0   6  13        0.07       -0.87      0.96 o
  -3   7  13        5.42        2.12      0.95 o
  -2   7  13        0.35       -0.83      0.83 o
  -2 -10  14       10.99       13.13      1.93 o
  -1 -10  14        0.05       -0.37      0.73 o
   0 -10  14       65.65       65.70      3.16 o
   1 -10  14        1.84        1.39      0.98 o
  -4  -9  14        3.70        6.25      1.68 o
  -3  -9  14        1.45        1.38      1.92 o
  -2  -9  14       28.26       24.69      2.58 o
  -1  -9  14        4.82        7.94      1.42 o
   0  -9  14       21.32       26.26      3.16 o
   1  -9  14        0.05        0.08      0.92 o
   2  -9  14        0.02       -0.33      0.76 o
  -5  -8  14        0.83        0.42      1.56 o
  -4  -8  14        8.96       11.07      2.43 o
  -3  -8  14        0.11       -0.22      1.74 o
  -2  -8  14       32.04       27.43      2.69 o
  -1  -8  14        0.36       -0.43      0.93 o
   0  -8  14       15.45       14.98      2.89 o
   1  -8  14       30.14       26.60      2.33 o
   2  -8  14        5.38        5.18      1.09 o
   3  -8  14       43.07       43.11      3.13 o
  -5  -7  14        0.24        0.28      0.75 o
  -4  -7  14       70.69       74.48      4.19 o
  -3  -7  14        0.34       -0.88      1.01 o
  -2  -7  14       43.42       47.55      2.83 o
  -1  -7  14       51.23       51.60      3.37 o
   0  -7  14        0.01       -1.03      1.46 o
   1  -7  14       26.41       22.24      2.27 o
   2  -7  14        0.05        0.56      0.89 o
   3  -7  14        0.01       -0.49      0.68 o
  -6  -6  14        1.11        1.35      0.82 o
  -5  -6  14        1.02        2.35      0.92 o
  -4  -6  14       35.36       44.78      3.27 o
  -3  -6  14        0.50       -0.02      1.00 o
  -2  -6  14        1.46        0.52      0.99 o
  -1  -6  14      118.17      124.27      4.94 o
   0  -6  14       19.55       17.75      2.24 o
   1  -6  14        1.53       -0.48      0.88 o
   2  -6  14        6.36        6.59      1.38 o
   3  -6  14       66.79       71.22      3.38 o
  -6  -5  14        0.02        0.51      0.82 o
  -5  -5  14        0.18        1.15      0.87 o
  -4  -5  14        7.87        6.60      1.37 o
  -3  -5  14        9.02        3.39      2.09 o
  -2  -5  14        3.22        3.15      1.03 o
  -1  -5  14       21.48       19.83      1.68 o
   0  -5  14       47.81       48.84      3.68 o
   1  -5  14        7.78        7.66      1.22 o
   2  -5  14       18.69       21.77      3.11 o
   3  -5  14       82.33       90.35      4.02 o
   4  -5  14        1.07        1.98      1.01 o
  -7  -4  14        2.42        2.77      1.15 o
  -6  -4  14        0.31        1.00      0.97 o
  -5  -4  14        1.43        1.01      0.85 o
  -4  -4  14        3.48        5.01      0.87 o
  -3  -4  14       26.00       22.69      1.74 o
  -2  -4  14        2.67        5.23      1.38 o
  -1  -4  14        6.28        6.15      1.26 o
   0  -4  14       66.68       66.50      4.30 o
   1  -4  14       12.81       10.24      1.77 o
   2  -4  14        5.89        6.32      1.14 o
   3  -4  14        2.65        1.79      1.15 o
   4  -4  14        0.10       -0.03      0.90 o
  -7  -3  14        0.67        1.27      1.17 o
  -6  -3  14       13.94       16.51      3.30 o
  -5  -3  14       28.29       31.06      2.30 o
  -4  -3  14       28.22       33.42      2.97 o
  -3  -3  14        1.30       -0.82      0.82 o
  -2  -3  14       20.53       16.78      2.28 o
  -1  -3  14       56.17       48.88      2.99 o
   0  -3  14       27.03       28.39      2.63 o
   1  -3  14       81.95       83.08      3.75 o
   2  -3  14       78.50       82.71      3.57 o
   3  -3  14       11.91       13.77      1.39 o
   4  -3  14        2.55        4.53      1.37 o
  -7  -2  14        1.75        2.50      1.28 o
  -6  -2  14        0.15        0.89      0.91 o
  -5  -2  14        0.04        0.62      1.00 o
  -4  -2  14        0.27       -0.91      0.95 o
  -3  -2  14       28.72       29.98      2.36 o
  -2  -2  14       30.21       33.26      4.09 o
  -1  -2  14        1.63        1.88      1.09 o
   0  -2  14       15.80       14.82      2.25 o
   1  -2  14      191.06      209.10      7.94 o
   2  -2  14       69.85       66.48      3.19 o
   3  -2  14       27.56       30.50      1.92 o
   4  -2  14       10.81       13.28      1.77 o
  -7  -1  14        0.58        1.28      1.27 o
  -6  -1  14        0.59       -1.69      1.69 o
  -5  -1  14       25.71       31.25      2.02 o
  -4  -1  14        0.31        1.88      1.04 o
  -3  -1  14      106.31      106.71      3.81 o
  -2  -1  14        0.22        1.26      1.21 o
  -1  -1  14        5.48        5.25      0.92 o
   0  -1  14      116.50      105.86      3.81 o
   1  -1  14       10.55        6.76      1.36 o
   2  -1  14        8.76        9.96      1.27 o
   3  -1  14       20.24       22.59      1.63 o
  -7   0  14        4.98        4.46      1.26 o
  -6   0  14        0.07       -1.02      1.58 o
  -5   0  14        1.66        1.93      0.88 o
  -4   0  14       58.37       55.31      3.07 o
  -3   0  14       51.62       54.70      3.06 o
  -2   0  14        0.10       -0.53      1.04 o
  -1   0  14        1.31        0.41      0.87 o
   0   0  14       54.07       59.42      3.98 o
   1   0  14        3.19        3.28      1.44 o
   2   0  14       29.26       32.08      2.70 o
   3   0  14        6.93        7.72      0.97 o
  -7   1  14        3.92        0.20      0.75 o
  -6   1  14       39.21       46.65      4.36 o
  -5   1  14        0.33        1.79      1.14 o
  -4   1  14       12.04       11.77      1.91 o
  -3   1  14        3.53        1.95      1.66 o
  -2   1  14       13.47       12.93      1.53 o
  -1   1  14        8.58       11.05      1.81 o
   0   1  14        2.98        4.19      1.48 o
   1   1  14        3.10        4.76      2.33 o
   2   1  14       97.56      114.58      4.99 o
   3   1  14        0.03        0.85      0.49 o
  -6   2  14        0.06        1.47      1.29 o
  -5   2  14        0.02        0.60      1.04 o
  -4   2  14        1.26        1.19      1.03 o
  -3   2  14       16.35       12.48      2.31 o
  -2   2  14        0.97        0.86      1.02 o
  -1   2  14        9.77        8.39      1.68 o
   0   2  14       65.86       62.03      5.73 o
   1   2  14        0.42        0.15      1.64 o
   2   2  14       37.94       43.11      2.91 o
  -6   3  14        1.63        1.98      1.26 o
  -5   3  14        7.64        6.99      1.26 o
  -4   3  14       50.87       46.43      3.24 o
  -3   3  14        0.03       -0.99      0.99 o
  -2   3  14        0.72       -0.27      1.31 o
  -1   3  14       36.23       29.46      3.76 o
   0   3  14       41.78       44.67      4.52 o
   1   3  14        0.20        2.42      1.55 o
   2   3  14        0.57        0.98      0.89 o
  -6   4  14       17.74       19.01      2.24 o
  -5   4  14        4.19        4.98      1.10 o
  -4   4  14        9.03        9.68      1.20 o
  -3   4  14        9.66       10.01      2.31 o
  -2   4  14       28.65       27.19      3.40 o
  -1   4  14        1.55        0.94      1.22 o
   0   4  14        7.19        6.58      1.75 o
   1   4  14        4.19        5.95      1.64 o
  -5   5  14        1.05        3.22      1.20 o
  -4   5  14        7.01        7.35      1.21 o
  -2   5  14        2.53        4.75      1.53 o
  -1   5  14        0.78        1.23      1.29 o
   0   5  14       15.86       15.53      2.20 o
  -3   6  14        0.12       -0.59      0.78 o
  -2   6  14        2.93        3.46      1.10 o
  -1   6  14       23.24       20.15      2.13 o
  -3  -9  15        4.25        5.36      1.71 o
  -2  -9  15       30.49       34.89      3.16 o
  -1  -9  15       13.54       14.06      1.49 o
   0  -9  15        0.05       -0.70      0.70 o
   1  -9  15        0.08       -0.86      1.01 o
  -4  -8  15        3.96        4.06      1.63 o
  -3  -8  15       37.87       43.13      2.88 o
  -2  -8  15        4.87        6.00      2.20 o
  -1  -8  15        7.01        9.22      1.51 o
   0  -8  15        1.54        2.57      1.46 o
   1  -8  15        6.82        4.71      1.13 o
   2  -8  15        1.91        3.39      1.04 o
  -5  -7  15        2.50        0.88      0.91 o
  -4  -7  15        4.55        6.16      1.20 o
  -3  -7  15        0.36        2.66      1.78 o
  -2  -7  15       59.23       68.01      4.08 o
  -1  -7  15       22.54       23.60      2.16 o
   0  -7  15        1.72       -0.08      1.40 o
   1  -7  15       27.29       27.06      2.82 o
   2  -7  15        6.46        4.88      1.74 o
  -5  -6  15        0.04        0.21      0.87 o
  -4  -6  15       57.71       59.24      2.47 o
  -3  -6  15       97.00       97.06      3.91 o
  -2  -6  15        4.12        1.07      0.90 o
  -1  -6  15        3.98        3.48      1.24 o
   0  -6  15        0.31        2.36      1.54 o
   1  -6  15       11.29       12.51      2.47 o
   2  -6  15       33.81       34.87      2.40 o
   3  -6  15       31.51       26.94      2.38 o
  -6  -5  15       11.41        9.41      0.96 o
  -5  -5  15        2.56        3.73      1.08 o
  -4  -5  15        1.66        0.68      0.82 o
  -3  -5  15       38.03       34.53      3.71 o
  -2  -5  15       14.74       16.90      1.52 o
  -1  -5  15       13.46       13.44      4.22 o
   0  -5  15        1.86        3.97      1.68 o
   1  -5  15       55.94       53.97      4.56 o
   2  -5  15        8.05        6.69      2.04 o
   3  -5  15        0.03       -0.21      1.32 o
  -6  -4  15        2.93        5.69      1.35 o
  -5  -4  15        9.75       10.85      1.82 o
  -4  -4  15        1.05        1.39      1.00 o
  -3  -4  15       36.11       31.86      2.00 o
  -2  -4  15        7.72       10.21      1.52 o
  -1  -4  15       32.53       36.56      2.50 o
   0  -4  15        0.22       -0.43      1.03 o
   1  -4  15        2.93        2.43      0.91 o
   2  -4  15      106.94      109.69      4.53 o
   3  -4  15        1.59        1.18      0.70 o
  -6  -3  15       10.60       15.78      1.89 o
  -5  -3  15       70.66       73.07      2.69 o
  -4  -3  15        0.27        0.37      1.27 o
  -3  -3  15       23.90       29.66      1.93 o
  -2  -3  15       10.23        6.36      1.49 o
  -1  -3  15       23.76       24.86      2.09 o
   0  -3  15        0.00        0.45      0.99 o
   1  -3  15       40.93       44.68      2.56 o
   2  -3  15        8.41       10.26      1.19 o
   3  -3  15        0.53        2.73      1.14 o
  -6  -2  15        4.31        2.86      1.00 o
  -5  -2  15       22.38       25.67      1.92 o
  -4  -2  15        0.07        1.02      0.94 o
  -3  -2  15        0.12        0.11      1.19 o
  -2  -2  15      100.64      102.61      7.55 o
  -1  -2  15        8.38        9.16      1.68 o
   0  -2  15       32.17       31.87      4.08 o
   1  -2  15        9.49       11.40      1.36 o
   2  -2  15       32.80       35.14      2.64 o
   3  -2  15        7.50       10.40      3.83 o
  -6  -1  15        1.62        1.37      1.23 o
  -5  -1  15       14.45       17.50      2.63 o
  -4  -1  15       16.47       18.29      2.11 o
  -3  -1  15       11.66       13.69      1.37 o
  -2  -1  15       20.27       21.94      2.44 o
  -1  -1  15        1.11        0.18      0.94 o
   0  -1  15       51.27       45.34      4.79 o
   1  -1  15       47.04       55.36      3.61 o
   2  -1  15       52.66       59.17      3.38 o
   3  -1  15        0.08       -0.41      0.98 o
  -6   0  15        5.51        2.04      1.23 o
  -5   0  15        0.19       -0.43      1.40 o
  -4   0  15       24.47       27.29      2.08 o
  -3   0  15        5.43        3.39      0.76 o
  -2   0  15        0.96        1.56      1.31 o
  -1   0  15       16.31       20.58      1.93 o
   0   0  15       36.31       40.15      4.72 o
   1   0  15       52.72       58.12      3.51 o
   2   0  15        0.13        1.55      1.27 o
  -6   1  15       46.59       31.65      3.24 o
  -5   1  15        0.99       -0.88      0.88 o
  -4   1  15       24.22       29.31      2.66 o
  -3   1  15        0.52       -0.07      0.79 o
  -2   1  15        1.75        0.31      1.05 o
  -1   1  15       27.31       28.56      2.71 o
   0   1  15       51.18       55.01      5.20 o
   1   1  15       10.79       11.00      1.51 o
   2   1  15        9.99       12.60      1.42 o
  -6   2  15        1.79       -0.16      0.78 o
  -5   2  15       10.38       10.43      1.48 o
  -4   2  15        9.98        6.50      1.43 o
  -3   2  15       34.96       34.64      2.79 o
  -2   2  15        0.51        2.11      1.09 o
  -1   2  15        9.04        8.57      2.11 o
   0   2  15       38.39       47.27      4.57 o
   1   2  15        0.37       -0.70      0.76 o
   2   2  15       13.80       14.57      1.75 o
  -5   3  15        0.70        1.37      0.78 o
  -4   3  15        7.38        6.07      0.99 o
  -3   3  15        3.18        5.37      1.16 o
  -2   3  15       28.28       26.37      3.16 o
  -1   3  15        0.22       -0.40      1.15 o
   0   3  15        1.75        4.76      1.76 o
   1   3  15       31.49       26.99      2.75 o
  -5   4  15        0.54       -0.62      0.79 o
  -4   4  15        0.01        2.24      1.24 o
  -3   4  15        4.06        2.89      1.53 o
  -2   4  15        0.94        0.17      1.09 o
  -1   4  15       10.22       10.80      1.92 o
   0   4  15        1.87        3.08      1.33 o
  -3   5  15       12.40       13.71      1.81 o
  -2   5  15        0.78        0.28      0.76 o
  -1  -9  16        1.00        0.72      0.75 o
  -3  -8  16        0.36        1.18      0.94 o
  -2  -8  16        9.13        9.69      1.31 o
  -1  -8  16       41.40       50.40      3.99 o
   0  -8  16        0.60       -1.22      1.22 o
   1  -8  16        7.29        7.59      1.39 o
  -4  -7  16        0.32        1.99      0.83 o
  -3  -7  16       11.59       11.60      1.21 o
  -2  -7  16        8.05       10.47      1.23 o
  -1  -7  16       11.46       11.09      1.16 o
   0  -7  16        3.76        2.79      1.21 o
   1  -7  16        1.25        1.95      1.16 o
  -5  -6  16        1.17        2.19      0.72 o
  -4  -6  16        0.01        1.30      1.47 o
  -3  -6  16       42.97       46.60      2.95 o
  -2  -6  16        0.01        1.01      1.22 o
  -1  -6  16       17.60       15.70      1.46 o
   0  -6  16       25.12       35.06      3.60 o
   1  -6  16        0.33        0.32      0.99 o
   2  -6  16       13.42       18.39      2.08 o
  -5  -5  16       31.60       33.76      1.76 o
  -4  -5  16       26.79       27.53      2.18 o
  -3  -5  16        0.92        1.56      1.00 o
  -2  -5  16        5.08        5.13      0.96 o
  -1  -5  16        0.35        0.74      0.99 o
   0  -5  16        0.04        0.18      0.81 o
   1  -5  16        9.47       10.94      2.23 o
   2  -5  16        9.83        8.56      1.70 o
  -5  -4  16        0.01       -0.38      0.68 o
  -4  -4  16        7.70        5.93      1.40 o
  -3  -4  16       32.12       29.44      1.79 o
  -2  -4  16       27.71       25.73      1.75 o
  -1  -4  16        4.96        3.20      0.87 o
   0  -4  16       18.27       17.25      1.94 o
   1  -4  16        7.80        9.51      1.92 o
   2  -4  16       14.33       21.85      2.62 o
  -6  -3  16        0.44        1.43      1.04 o
  -5  -3  16       38.38       38.08      2.10 o
  -4  -3  16       29.88       31.50      2.04 o
  -3  -3  16       13.43       12.12      1.45 o
  -2  -3  16        1.98        1.49      1.10 o
  -1  -3  16       19.03       18.58      1.76 o
   0  -3  16        4.28        2.50      1.02 o
   1  -3  16       31.41       32.09      2.42 o
  -6  -2  16        0.03       -0.89      0.89 o
  -5  -2  16        5.96        7.31      1.56 o
  -4  -2  16        5.40        4.86      1.29 o
  -3  -2  16        4.76        3.03      0.76 o
  -2  -2  16        1.75        1.47      1.21 o
  -1  -2  16        4.57        5.18      1.09 o
   0  -2  16       61.45       59.40      3.64 o
   1  -2  16        3.14        3.18      0.94 o
   2  -2  16       39.15       39.87      3.39 o
  -6  -1  16       13.00       10.99      1.26 o
  -5  -1  16        1.50       -0.25      0.86 o
  -4  -1  16        0.95        0.93      0.71 o
  -3  -1  16        7.41        6.91      0.96 o
  -2  -1  16       15.44       12.65      1.22 o
  -1  -1  16        0.90        1.14      1.45 o
   0  -1  16       38.41       37.55      2.93 o
   1  -1  16       23.62       24.04      2.09 o
   2  -1  16       46.84       41.83      5.27 o
  -6   0  16        1.14        0.49      0.83 o
  -5   0  16        1.34        2.26      1.44 o
  -4   0  16        0.01       -0.74      1.00 o
  -3   0  16       43.79       41.64      2.39 o
  -2   0  16       14.45       12.67      1.40 o
  -1   0  16        0.11       -0.29      1.50 o
   0   0  16       64.13       67.78      5.28 o
   1   0  16       23.35       23.34      1.96 o
  -5   1  16       17.76       15.00      1.56 o
  -4   1  16       75.44       69.84      4.93 o
  -3   1  16        0.21        0.06      0.75 o
  -2   1  16        7.97        9.20      1.56 o
  -1   1  16       73.68       73.34      3.64 o
   0   1  16        5.99        6.88      1.81 o
   1   1  16        0.77        1.42      1.03 o
  -5   2  16        0.59       -0.22      0.69 o
  -4   2  16        3.65        4.03      1.04 o
  -3   2  16        0.02        0.03      0.61 o
  -2   2  16        6.26        7.41      1.33 o
  -1   2  16        0.98        2.20      1.02 o
   0   2  16        0.60        0.58      0.99 o
  -4   3  16        9.31        7.25      1.38 o
  -3   3  16        2.14        3.45      1.29 o
  -2   3  16        0.35       -0.24      0.97 o
  -1   3  16        1.44        1.22      1.23 o
   0   3  16        5.36        3.88      1.11 o
  -3   4  16        0.15        0.67      0.82 o
  -2   4  16        0.15       -0.03      0.74 o
  -3  -7  17       21.71       17.88      2.16 o
  -2  -7  17        3.03        2.79      0.77 o
  -1  -7  17        3.42        0.88      0.99 o
   0  -7  17        1.37        0.56      0.56 o
  -4  -6  17        7.40        9.59      1.74 o
  -3  -6  17        0.15        1.05      0.61 o
  -2  -6  17        2.96        2.19      2.13 o
  -1  -6  17        4.32        4.90      0.93 o
   0  -6  17        2.25        2.52      0.63 o
   1  -6  17        2.44        3.50      1.08 o
  -4  -5  17        0.39        0.11      1.57 o
  -3  -5  17       37.56       41.56      2.64 o
  -2  -5  17       23.90       22.03      1.94 o
  -1  -5  17        1.80        0.29      0.80 o
   0  -5  17        8.99        9.64      1.81 o
   1  -5  17       16.96       17.01      2.12 o
  -5  -4  17       13.61       11.70      1.74 o
  -4  -4  17       43.34       43.11      3.78 o
  -3  -4  17       16.55       12.62      1.30 o
  -2  -4  17       46.17       42.47      2.86 o
  -1  -4  17        0.00        0.45      0.65 o
   0  -4  17        2.26        1.10      0.70 o
   1  -4  17        1.05        0.44      0.80 o
  -5  -3  17        2.08        3.14      1.07 o
  -4  -3  17       19.31       18.31      2.90 o
  -3  -3  17       12.18       11.74      1.27 o
  -2  -3  17       13.30       14.13      1.46 o
  -1  -3  17        0.00        0.30      0.62 o
   0  -3  17       20.70       17.30      1.71 o
   1  -3  17       19.74       11.66      1.63 o
  -5  -2  17        0.20       -0.64      0.64 o
  -4  -2  17        5.20        1.07      0.91 o
  -3  -2  17        2.01        0.38      0.68 o
  -2  -2  17       15.67       19.07      1.64 o
  -1  -2  17        7.12        8.95      1.44 o
   0  -2  17        5.54        5.69      1.58 o
   1  -2  17        6.11        4.16      1.26 o
  -5  -1  17        4.73        5.32      1.93 o
  -4  -1  17        2.98        2.43      1.40 o
  -3  -1  17        0.03        1.41      0.57 o
  -2  -1  17        2.21        2.02      0.82 o
  -1  -1  17       24.30       22.69      2.98 o
   0  -1  17        4.84        5.47      1.02 o
   1  -1  17        5.57        3.78      1.11 o
  -5   0  17        0.16        0.19      0.63 o
  -4   0  17        2.33        2.38      0.87 o
  -3   0  17        0.05        0.53      1.14 o
  -2   0  17        3.30        2.07      0.68 o
  -1   0  17        1.95        2.66      0.71 o
   0   0  17       23.45       23.84      1.85 o
  -4   1  17        1.08       -0.19      0.67 o
  -3   1  17        1.57        1.06      0.58 o
  -2   1  17       17.18       20.74      1.55 o
  -1   1  17        5.04        4.85      0.95 o
   0   1  17        1.83        2.43      0.76 o
  -3   2  17        1.31        0.31      0.79 o
  -2   2  17        2.05        2.90      0.69 o
  -1   2  17        2.26        3.29      1.14 o
  -3  -5  18        5.33        3.31      1.19 o
  -2  -5  18        0.68        0.82      0.87 o
  -1  -5  18        4.08        4.52      1.28 o
  -3  -4  18        0.26       -1.05      1.13 o
  -2  -4  18        4.41        7.42      1.60 o
  -1  -4  18        7.26        8.59      1.77 o
  -3  -3  18        3.85        1.34      1.13 o
  -2  -3  18        0.01       -0.24      0.66 o
  -1  -3  18        0.52        0.59      0.68 o
   0  -3  18       23.11       12.91      1.85 o
  -4  -2  18        4.08        5.80      1.34 o
  -3  -2  18        0.22        0.60      0.53 o
  -2  -2  18        2.54        1.08      0.72 o
  -1  -2  18        7.46        5.57      1.06 o
  -3  -1  18        1.81        1.15      1.05 o
  -2  -1  18        0.39        0.89      0.90 o
  -1  -1  18       27.53       27.03      2.55 o
  -3   0  18        6.00        3.96      1.24 o
  -2   0  18        0.17        0.64      0.71 o
 
